# Supplementary material for: 3,5-Dimeth­oxy-N,N-bis­(2-pyridylmeth­yl)aniline
Source: Acta Crystallogr Sect E Struct Rep Online. 2009 Nov 21;65(Pt 12):o3139. doi: 10.1107/S1600536809048685 (PMC2971985; doi:10.1107/S1600536809048685)
Supplement: Supplementary file 2 [file e-65-o3139-Isup2.hkl]

# 
# h,k,l, Fc-squared, Fo-squared, sigma(Fo-squared) and status flag 
# 
data_I
_shelx_title ' r90922e in P2(1)/c' 
_shelx_refln_list_code          4 
_shelx_F_calc_maximum      103.21 
_exptl_crystal_F_000       712.00 
_reflns_d_resolution_high  0.7595 
 
loop_ 
 _symmetry_equiv_pos_as_xyz 
 'x, y, z' 
 '-x, y+1/2, -z+1/2' 
 '-x, -y, -z' 
 'x, -y-1/2, z-1/2' 
 
_cell_length_a    15.6296 
_cell_length_b     5.9562 
_cell_length_c    20.0877 
_cell_angle_alpha  90.000 
_cell_angle_beta  111.553 
_cell_angle_gamma  90.000 
 
_shelx_F_squared_multiplier     1.000 
 
loop_ 
 _refln_index_h 
 _refln_index_k 
 _refln_index_l 
 _refln_F_squared_calc 
 _refln_F_squared_meas 
 _refln_F_squared_sigma 
 _refln_observed_status 
   3   0   0       32.21       40.31      1.55 o 
   5   0   0     3929.68     3585.40     43.32 o 
   6   0   0     6496.99     6397.25    127.59 o 
   7   0   0     1152.88     1104.15     12.65 o 
   8   0   0      599.09      577.07      7.59 o 
   9   0   0     9160.49     8707.07     40.67 o 
  10   0   0       52.58       40.89      2.45 o 
  11   0   0       75.89       84.73      2.64 o 
  12   0   0      113.88      104.52      5.11 o 
  13   0   0      868.67      939.06     23.83 o 
  14   0   0       99.14       83.42      6.92 o 
  15   0   0        0.88       -0.16      2.60 o 
  16   0   0       36.87       34.04     14.48 o 
  17   0   0        1.19        4.04      7.74 o 
  18   0   0      514.35      565.41     17.44 o 
  19   0   0       39.07       25.41     17.47 o 
   1   1   0     3040.02     2489.98     37.03 o 
   2   1   0     5583.39     4780.76     41.48 o 
   3   1   0     3064.30     2659.77     20.00 o 
   4   1   0      132.58      129.11      1.74 o 
   5   1   0      165.48      168.40      2.31 o 
   6   1   0     1678.78     1612.26     32.49 o 
   7   1   0     2442.00     2424.73     45.37 o 
   8   1   0        5.44        5.84      1.31 o 
   9   1   0       97.31      124.64      3.77 o 
  10   1   0        3.03        5.30      2.27 o 
  11   1   0      706.75      714.79     15.75 o 
  12   1   0      177.24      189.84      4.55 o 
  13   1   0      876.64      833.91     19.08 o 
  14   1   0       86.46       90.77      4.06 o 
  15   1   0      217.21      224.94      9.29 o 
  16   1   0       14.24        9.04      6.09 o 
  17   1   0        2.69        3.71      2.83 o 
  18   1   0       28.56       40.70     14.08 o 
   0   2   0     1972.30     1833.65     12.95 o 
   1   2   0        0.01        1.33      1.24 o 
   2   2   0      260.86      201.20      2.84 o 
   3   2   0      593.59      575.87      5.85 o 
   4   2   0        0.49        1.57      0.69 o 
   5   2   0      264.02      278.90      2.51 o 
   6   2   0     1148.49     1185.44     14.82 o 
   7   2   0        5.05        6.05      0.42 o 
   8   2   0       50.41       44.20      2.40 o 
   9   2   0       13.00       15.61      4.00 o 
  10   2   0       83.72       81.23      3.35 o 
  11   2   0        5.96        9.02      2.63 o 
  12   2   0      258.81      256.80     11.59 o 
  13   2   0      109.96       97.52      4.33 o 
  14   2   0      124.87      118.78      5.45 o 
  15   2   0       27.62       26.15      4.20 o 
  16   2   0       12.69       15.29      4.85 o 
  17   2   0       26.53       22.73      6.04 o 
  18   2   0       63.73       62.95     17.13 o 
   1   3   0     1845.62     1810.18     27.30 o 
   2   3   0       19.97       20.83      1.34 o 
   3   3   0      350.25      360.15      5.44 o 
   4   3   0       45.01       44.05      1.53 o 
   5   3   0      161.28      143.35      3.14 o 
   6   3   0      185.33      203.12      4.21 o 
   7   3   0     1359.51     1361.35     18.19 o 
   8   3   0       22.08       17.35      1.51 o 
   9   3   0       37.83       43.70      1.79 o 
  10   3   0        3.49        3.88      1.47 o 
  11   3   0       29.95       27.60      5.91 o 
  12   3   0        5.15        3.04      1.84 o 
  13   3   0      145.04      141.04      5.40 o 
  14   3   0       11.78        8.84      2.63 o 
  15   3   0       10.86        8.31      3.30 o 
  16   3   0      262.73      276.02      7.84 o 
  17   3   0        0.41        2.06      3.79 o 
   0   4   0      117.73      160.01      5.32 o 
   1   4   0       83.88       84.87      2.32 o 
   2   4   0       36.53       45.53      1.75 o 
   3   4   0      431.91      431.63     10.76 o 
   4   4   0        6.40        3.84      1.20 o 
   5   4   0      178.97      175.01      3.50 o 
   6   4   0      402.08      380.14      6.75 o 
   7   4   0      165.24      162.69      3.37 o 
   8   4   0       68.39       65.23      3.45 o 
   9   4   0      125.64      128.45      4.42 o 
  10   4   0      200.23      203.43      5.44 o 
  11   4   0        0.40        1.52      1.38 o 
  12   4   0       69.85       70.99      2.99 o 
  13   4   0       87.43       89.24      6.86 o 
  14   4   0        0.00        1.48      2.05 o 
  15   4   0       29.61       24.46      7.01 o 
  16   4   0        5.71        4.68      3.06 o 
   1   5   0      166.33      164.05      4.64 o 
   2   5   0       29.51       37.59      4.97 o 
   3   5   0       73.04       67.90      3.63 o 
   4   5   0       17.26       13.07      3.22 o 
   5   5   0       25.96       23.76      4.22 o 
   6   5   0      111.31      111.29      6.36 o 
   7   5   0      196.17      197.34      5.36 o 
   8   5   0      427.75      439.02      9.23 o 
   9   5   0       48.73       37.75      8.89 o 
  10   5   0      315.58      317.35     14.43 o 
  11   5   0      109.66       91.63      7.24 o 
  12   5   0        4.23        3.23      2.22 o 
  13   5   0       40.15       30.91     10.59 o 
  14   5   0       45.76       54.38      5.67 o 
   0   6   0       26.84       26.80      8.12 o 
   1   6   0        0.39        0.93      1.90 o 
   2   6   0       59.61       71.34      6.17 o 
   3   6   0      512.24      533.72     18.50 o 
   4   6   0       47.36       43.82      3.71 o 
   5   6   0       61.50       61.66      9.00 o 
   6   6   0      129.99      121.82      6.33 o 
   7   6   0        7.70        5.81      6.97 o 
   8   6   0       53.97       38.22     13.64 o 
   9   6   0       37.31       34.51     15.45 o 
  10   6   0        0.04        0.97      2.09 o 
  11   6   0        5.10        6.70      4.33 o 
  12   6   0       21.41       18.02      9.83 o 
   1   7   0      101.96      147.23      8.85 o 
   2   7   0        9.34        7.88      1.98 o 
   3   7   0        8.46        4.65      5.31 o 
   4   7   0       41.93       40.06     10.70 o 
   5   7   0       61.30       79.54      8.57 o 
   6   7   0      106.66      119.83     16.79 o 
   7   7   0        8.87        6.87      4.03 o 
   8   7   0        1.66        4.53      4.50 o 
 -19   1   1        5.74       10.42      4.33 o 
 -18   1   1       52.09       30.58     11.82 o 
 -17   1   1        6.02        7.44      4.49 o 
 -16   1   1      130.60      128.05      5.62 o 
 -15   1   1       27.33       31.33     11.26 o 
 -14   1   1       51.05       53.55      2.93 o 
 -13   1   1      775.39      788.20     23.70 o 
 -12   1   1      753.86      743.17     16.73 o 
 -11   1   1       45.97       43.87      2.72 o 
 -10   1   1     2415.46     2468.49     44.72 o 
  -9   1   1      626.79      657.79      9.37 o 
  -8   1   1      153.66      144.17      4.85 o 
  -7   1   1     3376.88     3506.39     50.72 o 
  -6   1   1      452.26      480.49      6.96 o 
  -5   1   1     1051.85     1024.14      7.92 o 
  -4   1   1     2836.16     2733.06     14.58 o 
  -2   1   1     1110.53      920.31      6.49 o 
   0   1   1      449.63      342.82      5.48 o 
   1   1   1      376.80      324.33      2.77 o 
   2   1   1       15.93       19.51      0.78 o 
   3   1   1     5089.44     4769.09     70.98 o 
   4   1   1      414.38      393.34      5.00 o 
   5   1   1        0.58        1.35      0.55 o 
   6   1   1     2249.03     2271.53     57.64 o 
   7   1   1       21.82       31.78      0.79 o 
   8   1   1      161.97      181.32      4.80 o 
   9   1   1      430.71      414.71      5.87 o 
  10   1   1      331.17      303.06      7.53 o 
  11   1   1      279.12      258.91      6.06 o 
  12   1   1      207.39      208.91      3.77 o 
  13   1   1       26.63       24.06      2.73 o 
  14   1   1       30.56       26.22      2.54 o 
  15   1   1        0.05       -0.69      2.43 o 
  16   1   1       44.67       42.85     12.79 o 
  17   1   1       14.26       11.97      4.45 o 
  18   1   1        1.47        5.21      2.90 o 
 -18   2   1       30.31       24.88     10.51 o 
 -17   2   1      152.38      156.97      8.74 o 
 -16   2   1       25.49       22.25      8.17 o 
 -15   2   1       87.26       85.80      4.81 o 
 -14   2   1      100.09       86.66      6.40 o 
 -13   2   1       26.25       25.02      2.48 o 
 -12   2   1        8.28        8.04      2.47 o 
 -11   2   1        0.47        1.83      2.06 o 
 -10   2   1       61.16       52.46      2.63 o 
  -9   2   1       55.75       54.58      2.50 o 
  -8   2   1      465.97      516.41     11.75 o 
  -7   2   1      215.41      231.45      3.88 o 
  -6   2   1       80.36      103.45      2.25 o 
  -5   2   1      397.60      449.83      4.85 o 
  -4   2   1     1835.77     1760.48     23.23 o 
  -3   2   1      502.89      468.41      4.32 o 
  -2   2   1      492.16      435.80      8.03 o 
  -1   2   1       13.43       14.17      0.71 o 
   0   2   1      122.26      116.57      1.63 o 
   1   2   1        2.63        4.76      1.19 o 
   2   2   1     1207.37     1112.94     11.13 o 
   3   2   1       39.40       41.32      1.60 o 
   4   2   1     1431.20     1375.58     17.33 o 
   5   2   1      307.99      319.87      3.46 o 
   6   2   1      297.29      337.02      5.48 o 
   7   2   1        0.83        0.51      0.60 o 
   8   2   1     2237.72     2289.79     32.94 o 
   9   2   1      159.33      179.44      3.88 o 
  10   2   1       14.13       16.90      4.05 o 
  11   2   1       27.88       26.28      5.84 o 
  12   2   1       50.69       60.92      3.18 o 
  13   2   1      195.20      173.78      5.98 o 
  14   2   1        8.42       10.98      3.50 o 
  15   2   1       17.18       19.82      6.58 o 
  16   2   1        0.06        0.72      3.58 o 
  17   2   1        0.61        1.58      4.70 o 
  18   2   1        0.38        1.21      3.24 o 
 -17   3   1        0.54        4.20      3.59 o 
 -16   3   1       16.95       17.95      5.53 o 
 -15   3   1        2.69        1.39      1.60 o 
 -14   3   1       29.12       20.24      4.48 o 
 -13   3   1       61.18       66.15      5.29 o 
 -12   3   1      125.56      142.57      5.62 o 
 -11   3   1       47.70       49.51      3.37 o 
 -10   3   1       14.26       15.98      3.67 o 
  -9   3   1        0.03        0.72      0.94 o 
  -8   3   1       42.57       36.72      1.73 o 
  -7   3   1       69.55       57.22      1.56 o 
  -6   3   1      590.23      614.84      5.69 o 
  -5   3   1        7.02        7.25      1.86 o 
  -4   3   1      397.25      378.32      5.42 o 
  -3   3   1       35.95       34.46      1.77 o 
  -2   3   1      396.40      374.66      5.57 o 
  -1   3   1       49.82       53.23      2.28 o 
   0   3   1       29.32       30.63      1.23 o 
   1   3   1       13.21       15.36      1.10 o 
   2   3   1       87.17       91.50      2.59 o 
   3   3   1      120.99      127.97      2.57 o 
   4   3   1      906.88      902.71     13.48 o 
   5   3   1       37.04       43.11      1.54 o 
   6   3   1       85.28       80.29      2.63 o 
   7   3   1      149.92      156.33      3.15 o 
   8   3   1      266.42      288.42      5.20 o 
   9   3   1      767.87      779.14     11.85 o 
  10   3   1      129.13      134.06      3.37 o 
  11   3   1       48.85       44.05      4.08 o 
  12   3   1        0.36        2.66      1.16 o 
  13   3   1      252.81      247.54      5.23 o 
  14   3   1      176.47      146.37      7.38 o 
  15   3   1       90.71       87.75      4.52 o 
  16   3   1       31.50       37.17      6.01 o 
  17   3   1      224.18      246.44     24.45 o 
 -16   4   1       19.26       21.25      5.26 o 
 -15   4   1        4.88        4.02      1.87 o 
 -14   4   1       18.82       14.52      3.47 o 
 -13   4   1        0.10        1.70      1.49 o 
 -12   4   1      275.12      301.18      5.17 o 
 -11   4   1       86.85       79.35      3.85 o 
 -10   4   1      565.98      534.65     12.83 o 
  -9   4   1       32.31       29.88      3.05 o 
  -8   4   1     1015.96     1034.53     17.97 o 
  -7   4   1      482.75      476.86     14.73 o 
  -6   4   1      138.23      134.28      4.42 o 
  -5   4   1      127.95      144.10      2.91 o 
  -4   4   1        3.29        2.70      1.14 o 
  -3   4   1       91.81       87.32      3.25 o 
  -2   4   1      773.78      825.38      9.53 o 
  -1   4   1       72.85       74.38      1.84 o 
   0   4   1       40.66       44.57      1.32 o 
   1   4   1      708.53      718.02      9.94 o 
   2   4   1      159.68      166.89      4.47 o 
   3   4   1      828.07      799.68     12.22 o 
   4   4   1       91.44       85.23      2.35 o 
   5   4   1      203.90      196.08      6.64 o 
   6   4   1       15.71       15.83      2.54 o 
   7   4   1       31.40       25.60      2.14 o 
   8   4   1      103.86      115.81      2.28 o 
   9   4   1      209.88      195.31      5.26 o 
  10   4   1      109.63      117.95      3.88 o 
  11   4   1       99.83       97.23      4.09 o 
  12   4   1       11.86       12.63      3.21 o 
  13   4   1       51.91       29.91      7.16 o 
  14   4   1       66.69       57.88      5.09 o 
  15   4   1       13.37       17.42      5.33 o 
  16   4   1      196.08      208.11     15.23 o 
 -14   5   1        0.44        2.56      2.59 o 
 -13   5   1       49.85       64.81      6.05 o 
 -12   5   1        2.88       -0.76      2.69 o 
 -11   5   1       17.05       17.18      6.30 o 
 -10   5   1       47.43       57.88      4.98 o 
  -9   5   1      102.67       97.26      7.45 o 
  -8   5   1       36.86       37.42      3.38 o 
  -7   5   1        3.07        2.53      1.43 o 
  -6   5   1        0.01        1.40      1.20 o 
  -5   5   1      126.27      123.75      6.66 o 
  -4   5   1      235.46      233.87      5.78 o 
  -3   5   1      299.63      294.66     11.51 o 
  -2   5   1      269.75      275.04      6.02 o 
  -1   5   1        0.35        1.10      0.93 o 
   0   5   1       36.13       28.56      2.18 o 
   1   5   1       93.85       88.72      4.14 o 
   2   5   1       15.30       16.63      2.43 o 
   3   5   1      459.04      445.69      8.56 o 
   4   5   1      271.63      263.20      4.85 o 
   5   5   1       73.52       74.12      4.19 o 
   6   5   1       17.90       12.95      3.83 o 
   7   5   1      623.50      645.71     12.79 o 
   8   5   1       63.66       57.50      7.53 o 
   9   5   1        0.45        1.93      1.71 o 
  10   5   1       65.30       62.94      4.65 o 
  11   5   1       21.43       11.66      4.47 o 
  12   5   1        1.82        2.33      2.89 o 
  13   5   1        8.32       12.47      5.32 o 
  14   5   1        0.32        3.75      2.01 o 
 -12   6   1       63.38       54.42      6.89 o 
 -11   6   1       21.45       14.69      5.27 o 
 -10   6   1        3.66        5.60      2.32 o 
  -9   6   1       18.80       17.36      7.12 o 
  -8   6   1       53.69       54.64     13.94 o 
  -7   6   1        0.04        0.67      1.94 o 
  -6   6   1        1.41        0.48      3.30 o 
  -5   6   1       14.77       11.93      3.70 o 
  -4   6   1        0.91        0.72      2.52 o 
  -3   6   1      147.69      155.81      6.70 o 
  -2   6   1      137.99      132.75      8.48 o 
  -1   6   1       24.21       22.19      5.64 o 
   0   6   1       23.49       25.42      5.77 o 
   1   6   1        0.58        1.98      1.99 o 
   2   6   1      129.61      136.46     11.60 o 
   3   6   1      421.61      447.67     13.55 o 
   4   6   1      329.01      336.64     13.36 o 
   5   6   1       19.85       14.95      4.50 o 
   6   6   1        1.20        2.44      3.36 o 
   7   6   1        7.32        7.54      4.64 o 
   8   6   1       11.36       10.88      5.96 o 
   9   6   1        5.62        3.83      4.34 o 
  10   6   1        0.09       -0.26      2.76 o 
  11   6   1      101.33      111.03     14.72 o 
  -8   7   1        0.01        2.41      2.68 o 
  -7   7   1       11.52        9.67      5.58 o 
  -6   7   1       35.09       22.87     12.20 o 
  -5   7   1        0.60        2.16      2.00 o 
  -4   7   1       81.30       90.94      8.38 o 
  -3   7   1       25.95       20.44      5.27 o 
  -2   7   1        7.06        8.32      1.95 o 
  -1   7   1        2.83        4.50      2.02 o 
   0   7   1       62.12       55.17      9.32 o 
   1   7   1        1.29        2.67      2.13 o 
   2   7   1      176.43      171.77      7.23 o 
   3   7   1      159.17      175.72     11.69 o 
   4   7   1        0.34        2.10      2.03 o 
   5   7   1        0.72        4.41      2.49 o 
   6   7   1        9.73        2.61      6.59 o 
   7   7   1        2.13        4.98      4.05 o 
   8   7   1        1.86        5.44      4.06 o 
 -19   0   2      329.47      295.66     12.20 o 
 -18   0   2      173.30      170.37     10.08 o 
 -17   0   2      631.15      624.60     27.13 o 
 -16   0   2       30.49       30.20     13.42 o 
 -15   0   2      872.78      881.01     31.92 o 
 -14   0   2       11.18        9.23      7.54 o 
 -13   0   2     6476.93     6309.61    108.08 o 
 -12   0   2      893.06      907.49     29.12 o 
 -11   0   2     1067.01     1056.84     22.15 o 
 -10   0   2     1972.50     1994.77     20.70 o 
  -9   0   2     1815.28     1818.23     23.25 o 
  -8   0   2      278.36      320.06     16.81 o 
  -7   0   2     1047.54      960.59     10.93 o 
  -6   0   2     2076.26     2074.62     23.99 o 
  -3   0   2     2044.18     1844.19     19.36 o 
  -2   0   2      560.82      521.99     13.96 o 
  -1   0   2     2356.14     2166.04     25.64 o 
   1   0   2     1968.70     1711.74     42.68 o 
   4   0   2     7761.28     6883.87     79.94 o 
   5   0   2     2123.45     2105.80     11.88 o 
   6   0   2       48.24       40.05      1.66 o 
   7   0   2      623.63      682.52     23.64 o 
   8   0   2     1120.12     1163.63     11.45 o 
   9   0   2       67.04       54.21      2.25 o 
  10   0   2      311.39      323.64      7.79 o 
  11   0   2        7.69        7.76      2.38 o 
  12   0   2      191.11      169.67      3.57 o 
  13   0   2        6.83       12.19      2.11 o 
  14   0   2        2.45        3.64      3.11 o 
  15   0   2       22.92       24.77     11.34 o 
  16   0   2       30.39       33.25     19.26 o 
  17   0   2       36.18       32.72     14.06 o 
  18   0   2      236.63      288.27     11.10 o 
 -19   1   2       78.38       78.21      7.66 o 
 -18   1   2        0.15        2.66      2.30 o 
 -17   1   2       96.29       82.17      6.61 o 
 -16   1   2        3.33        3.72      3.91 o 
 -15   1   2       53.15       50.93      3.55 o 
 -14   1   2       55.38       63.00      3.52 o 
 -13   1   2       28.66       31.18      2.77 o 
 -12   1   2     3134.89     3000.02    106.73 o 
 -11   1   2       20.67       13.91      3.57 o 
 -10   1   2      287.03      299.06      6.19 o 
  -9   1   2      487.53      462.36      6.28 o 
  -8   1   2     1114.72     1138.50     11.93 o 
  -7   1   2       30.56       26.49      1.73 o 
  -6   1   2       33.10       30.68      1.59 o 
  -5   1   2     7882.01     7139.88    142.48 o 
  -4   1   2     2294.64     2185.64     15.66 o 
  -3   1   2     7500.44     6763.55     79.88 o 
  -2   1   2     5590.10     5028.97     33.93 o 
   0   1   2     3979.58     3578.26     58.95 o 
   2   1   2      829.99      704.83      5.77 o 
   3   1   2       58.00       47.48      0.97 o 
   4   1   2      644.10      636.62      5.29 o 
   5   1   2      225.69      247.10      2.39 o 
   6   1   2     3000.62     3043.22     33.94 o 
   7   1   2      257.95      289.90      4.72 o 
   8   1   2      114.88      129.12      3.25 o 
   9   1   2      117.08      107.37      3.29 o 
  10   1   2      810.20      854.39     13.98 o 
  11   1   2      482.14      457.90     18.61 o 
  12   1   2      100.97       86.92      3.68 o 
  13   1   2        3.59       -0.03      1.82 o 
  14   1   2        3.17        7.46      3.19 o 
  15   1   2       40.53       29.25     10.02 o 
  16   1   2       27.36       29.50      7.01 o 
  17   1   2       38.79       30.67      8.32 o 
  18   1   2      258.88      279.56     22.20 o 
 -18   2   2        1.90        3.95      2.92 o 
 -17   2   2       48.60       36.17     14.81 o 
 -16   2   2       33.11       20.97      5.81 o 
 -15   2   2       30.37       26.45      7.06 o 
 -14   2   2       26.86       30.88      5.80 o 
 -13   2   2       32.64       39.19      8.86 o 
 -12   2   2      474.14      492.59      8.90 o 
 -11   2   2        1.96        1.44      1.82 o 
 -10   2   2       16.65       24.98      5.00 o 
  -9   2   2       51.01       55.62      2.67 o 
  -8   2   2      206.87      200.05      6.32 o 
  -7   2   2      216.95      211.79      4.38 o 
  -6   2   2      329.35      340.17      5.19 o 
  -5   2   2     1602.99     1685.53     21.28 o 
  -4   2   2      941.99      968.34      9.98 o 
  -3   2   2     2183.88     2051.30     11.24 o 
  -2   2   2       66.61       72.43      1.54 o 
  -1   2   2      849.90      800.28      7.51 o 
   0   2   2      181.85      145.34      2.48 o 
   1   2   2      582.04      554.93      8.76 o 
   2   2   2      279.66      243.76      3.21 o 
   3   2   2      195.45      171.60      2.12 o 
   4   2   2      783.19      777.98      7.32 o 
   5   2   2       68.59       65.91      1.81 o 
   6   2   2      184.10      198.32      3.50 o 
   7   2   2      464.02      486.89      9.35 o 
   8   2   2      315.30      303.13      4.31 o 
   9   2   2       34.95       35.52      2.43 o 
  10   2   2      377.56      364.04      8.23 o 
  11   2   2      516.57      502.98      9.73 o 
  12   2   2        2.59        1.94      1.60 o 
  13   2   2       87.10       67.29      5.77 o 
  14   2   2       13.66        9.73      3.45 o 
  15   2   2       77.87       74.94      5.08 o 
  16   2   2      102.41      113.73      9.51 o 
  17   2   2        5.29        3.27      2.84 o 
 -18   3   2       46.65       47.59     13.51 o 
 -17   3   2       69.99       91.92      6.69 o 
 -16   3   2       26.62       24.80      6.38 o 
 -15   3   2       92.85       93.20      6.61 o 
 -14   3   2       86.38       93.79      4.85 o 
 -13   3   2        1.32        1.28      2.29 o 
 -12   3   2      397.64      396.80      9.94 o 
 -11   3   2      110.68      111.56      4.59 o 
 -10   3   2       70.90       72.33      3.52 o 
  -9   3   2        0.61        2.14      0.69 o 
  -8   3   2       56.37       58.26      1.71 o 
  -7   3   2       67.62       69.39      2.24 o 
  -6   3   2      244.20      271.72      5.19 o 
  -5   3   2       98.36       96.27      2.67 o 
  -4   3   2      183.69      198.74      3.52 o 
  -3   3   2     1586.24     1565.25     16.33 o 
  -2   3   2      229.31      221.27      3.96 o 
  -1   3   2      151.43      166.36      4.24 o 
   0   3   2        8.51       10.94      1.15 o 
   1   3   2     2359.88     2333.84     40.51 o 
   2   3   2       12.48       13.81      1.01 o 
   3   3   2     1580.08     1548.61     11.93 o 
   4   3   2      178.71      186.07      3.63 o 
   5   3   2      568.79      639.59      5.63 o 
   6   3   2      135.34      147.41      1.93 o 
   7   3   2        6.42        3.89      1.14 o 
   8   3   2      104.44      119.84      2.47 o 
   9   3   2       13.12       11.66      1.24 o 
  10   3   2        0.26        1.33      1.42 o 
  11   3   2      440.71      459.58     10.03 o 
  12   3   2        3.59        7.29      2.20 o 
  13   3   2        1.00        2.52      1.58 o 
  14   3   2        2.02        2.68      2.41 o 
  15   3   2       49.59       52.49      8.20 o 
  16   3   2       69.74       90.25     10.40 o 
 -16   4   2       82.93       87.90      4.03 o 
 -15   4   2        0.43        2.49      2.15 o 
 -14   4   2        2.69        3.61      1.81 o 
 -13   4   2      136.11      116.15      5.44 o 
 -12   4   2        0.23        3.29      2.13 o 
 -11   4   2        4.84        3.51      1.61 o 
 -10   4   2      111.39      102.80      5.37 o 
  -9   4   2      274.17      260.49      7.20 o 
  -8   4   2       21.54       21.93      1.64 o 
  -7   4   2       16.98       18.08      3.90 o 
  -6   4   2       21.16       21.35      3.40 o 
  -5   4   2      111.75      114.12      2.66 o 
  -4   4   2       48.93       44.07      1.63 o 
  -3   4   2        8.11        9.39      1.91 o 
  -2   4   2      170.73      164.45      5.66 o 
  -1   4   2       23.60       20.95      1.43 o 
   0   4   2      382.32      367.37      6.24 o 
   1   4   2      558.75      594.98     16.96 o 
   2   4   2       61.01       43.68      6.39 o 
   3   4   2       17.52       23.43      4.22 o 
   4   4   2        2.66        2.32      0.79 o 
   5   4   2     1146.41     1138.61     19.38 o 
   6   4   2      128.08      123.19      2.18 o 
   7   4   2      487.11      530.28     12.54 o 
   8   4   2       85.00       84.04      2.53 o 
   9   4   2       86.28       88.07      3.44 o 
  10   4   2      109.81      121.18      3.99 o 
  11   4   2        0.84        1.48      1.59 o 
  12   4   2        3.37        4.39      1.85 o 
  13   4   2        0.90        0.44      1.87 o 
  14   4   2      233.71      250.92      8.93 o 
  15   4   2      149.47      162.01      5.96 o 
 -15   5   2        4.67        6.21      3.30 o 
 -14   5   2        0.90        4.13      2.71 o 
 -13   5   2        0.95        0.41      2.66 o 
 -12   5   2        0.63       -1.48      2.85 o 
 -11   5   2      100.09      105.11      7.08 o 
 -10   5   2      112.75      112.89      6.11 o 
  -9   5   2      418.86      402.57     12.51 o 
  -8   5   2      107.14       99.35      2.99 o 
  -7   5   2       19.33       21.19      2.73 o 
  -6   5   2       71.07       77.29      4.32 o 
  -5   5   2      460.04      472.02     15.30 o 
  -4   5   2        5.83        8.23      2.31 o 
  -3   5   2      157.66      164.27      4.10 o 
  -2   5   2      561.09      571.47     10.71 o 
  -1   5   2      360.75      340.99     10.04 o 
   0   5   2       33.22       30.00      5.11 o 
   1   5   2        4.93        5.54      2.83 o 
   2   5   2      304.93      311.86      7.63 o 
   3   5   2       13.75       17.61      4.57 o 
   4   5   2       10.41        9.10      2.19 o 
   5   5   2      246.33      247.01      9.44 o 
   6   5   2      401.63      399.10     11.31 o 
   7   5   2      431.01      434.53     11.71 o 
   8   5   2     1204.14     1312.20     59.06 o 
   9   5   2       23.96       19.86      5.73 o 
  10   5   2      152.47      147.35      8.06 o 
  11   5   2        6.79        5.32      1.95 o 
  12   5   2       48.94       58.10      9.66 o 
  13   5   2        3.13        4.39      3.56 o 
  14   5   2      199.91      211.71     13.18 o 
 -12   6   2        0.80        6.41      2.81 o 
 -11   6   2       23.28       12.30      7.29 o 
 -10   6   2        5.96        3.84      2.73 o 
  -9   6   2      118.78      118.50     10.95 o 
  -8   6   2        3.84       -2.95      4.30 o 
  -7   6   2       24.30       16.47      5.45 o 
  -6   6   2      124.43      123.09      5.15 o 
  -5   6   2       95.34       93.42      4.26 o 
  -4   6   2        3.26        6.26      2.87 o 
  -3   6   2        8.13       14.49      4.90 o 
  -2   6   2       72.71       66.63     13.19 o 
  -1   6   2       32.37       40.33      7.17 o 
   0   6   2       14.11       13.39      3.37 o 
   1   6   2      330.80      320.17      8.69 o 
   2   6   2      107.60      109.03      7.43 o 
   3   6   2      129.82      113.62      7.75 o 
   4   6   2      177.79      181.21      5.28 o 
   5   6   2       43.44       42.89     10.14 o 
   6   6   2       41.73       41.21      6.30 o 
   7   6   2       38.35       32.75      8.58 o 
   8   6   2        1.95        3.97      4.22 o 
   9   6   2       63.30       56.67     18.45 o 
  10   6   2       16.42       17.70      8.20 o 
  11   6   2      140.15      130.70     17.49 o 
  -9   7   2        4.14        4.53      4.15 o 
  -8   7   2        1.22        5.12      3.43 o 
  -7   7   2       11.96       10.23      7.42 o 
  -6   7   2        7.48        6.17      5.61 o 
  -5   7   2        1.09        2.94      2.05 o 
  -4   7   2      110.36      129.73      6.18 o 
  -3   7   2       38.55       45.41      9.86 o 
  -2   7   2       90.10       99.08      9.04 o 
  -1   7   2        2.40        4.30      2.69 o 
   0   7   2       82.78       83.49      5.90 o 
   1   7   2       11.97       12.70      4.62 o 
   2   7   2       14.74       14.71      3.51 o 
   3   7   2        0.85        3.75      2.05 o 
   4   7   2       44.42       52.97      6.77 o 
   5   7   2      126.88      125.27     16.52 o 
   6   7   2       23.95       17.36      8.82 o 
   7   7   2       85.61       95.25     22.87 o 
 -19   1   3       81.41       75.75      5.98 o 
 -18   1   3      310.17      340.99     11.05 o 
 -17   1   3        0.02        2.64      2.66 o 
 -16   1   3      173.73      166.92     16.09 o 
 -15   1   3        0.15        1.42      1.28 o 
 -14   1   3      726.80      712.73     15.72 o 
 -13   1   3       21.27       22.55      4.53 o 
 -12   1   3       11.50       14.79      3.42 o 
 -11   1   3      365.08      387.90     14.48 o 
 -10   1   3        0.59        1.87      1.25 o 
  -9   1   3      199.93      191.92      5.01 o 
  -8   1   3       13.74       10.98      1.72 o 
  -7   1   3     1447.86     1477.67     15.67 o 
  -6   1   3       10.35       12.00      0.91 o 
  -5   1   3     1615.93     1594.47     17.79 o 
  -4   1   3     2977.90     2758.88     30.78 o 
  -3   1   3     4086.03     3892.87     28.71 o 
  -2   1   3      534.11      489.88      4.78 o 
  -1   1   3     4002.07     3492.82     28.36 o 
   0   1   3     1069.90      944.10     11.11 o 
   1   1   3      104.75      112.46      1.26 o 
   2   1   3       31.96       26.84      0.70 o 
   3   1   3        5.38        7.79      0.62 o 
   4   1   3        0.10        0.87      0.41 o 
   5   1   3        0.22        0.95      0.46 o 
   6   1   3     1792.29     1854.23     21.17 o 
   7   1   3      245.78      245.32      4.43 o 
   8   1   3        2.62        5.05      1.10 o 
   9   1   3       17.24       22.87      0.95 o 
  10   1   3       33.38       32.69      1.22 o 
  11   1   3      509.19      528.80     10.19 o 
  12   1   3       50.93       52.04      3.45 o 
  13   1   3       65.49       54.46      2.75 o 
  14   1   3      434.18      423.50      8.25 o 
  15   1   3       73.51       83.72      5.19 o 
  16   1   3       22.50       13.78      5.24 o 
  17   1   3        1.91        1.40      2.57 o 
 -19   2   3        7.01        6.66      3.19 o 
 -18   2   3       54.43       60.53      8.14 o 
 -17   2   3       10.69        9.45      3.63 o 
 -16   2   3        4.28        5.91      2.51 o 
 -15   2   3        6.50        5.57      2.49 o 
 -14   2   3       31.80       26.42      6.86 o 
 -13   2   3      141.53      140.69      7.41 o 
 -12   2   3       43.16       43.69      3.61 o 
 -11   2   3        7.95        8.55      2.94 o 
 -10   2   3       16.24       22.58      3.91 o 
  -9   2   3      873.71      911.29     23.09 o 
  -8   2   3     1605.25     1617.35     20.71 o 
  -7   2   3     2045.49     2158.78     22.49 o 
  -6   2   3        0.00        1.14      0.95 o 
  -5   2   3     1347.22     1424.39     13.52 o 
  -4   2   3        1.14        0.43      0.61 o 
  -3   2   3       67.54       61.04      1.29 o 
  -2   2   3     2270.87     2132.43     15.73 o 
  -1   2   3     1384.21     1264.32     10.23 o 
   0   2   3     2852.22     2722.87     18.53 o 
   1   2   3      779.97      743.25      8.53 o 
   2   2   3       20.32       17.61      1.03 o 
   3   2   3      392.62      407.67      3.65 o 
   4   2   3     1090.78     1112.34      9.14 o 
   5   2   3      998.65     1023.39      9.35 o 
   6   2   3        6.79       10.18      1.42 o 
   7   2   3      144.69      161.12      3.86 o 
   8   2   3       24.79       24.99      1.15 o 
   9   2   3        0.81        0.64      0.44 o 
  10   2   3      162.00      145.44      4.96 o 
  11   2   3     1054.33     1170.93     23.50 o 
  12   2   3       97.01       94.80      3.56 o 
  13   2   3      125.19      102.78      3.87 o 
  14   2   3        6.31        4.70      2.38 o 
  15   2   3        2.60        5.12      3.71 o 
  16   2   3        2.70        2.63      3.57 o 
  17   2   3      105.07       89.94      9.98 o 
 -18   3   3       33.40       33.42     13.30 o 
 -17   3   3        6.56        8.24      3.13 o 
 -16   3   3       92.36       96.73      5.15 o 
 -15   3   3      122.67      103.24      3.93 o 
 -14   3   3       12.58       14.55      3.75 o 
 -13   3   3       63.30       69.78      3.29 o 
 -12   3   3      140.41      145.78      5.04 o 
 -11   3   3      304.61      289.53      7.56 o 
 -10   3   3      348.17      375.60      8.67 o 
  -9   3   3      342.89      356.78      6.67 o 
  -8   3   3       77.53       88.23      2.02 o 
  -7   3   3        4.01        7.60      1.28 o 
  -6   3   3        6.96        6.68      1.16 o 
  -5   3   3       92.67       87.56      2.81 o 
  -4   3   3      158.35      156.13      3.32 o 
  -3   3   3      197.45      227.01      4.33 o 
  -2   3   3      193.81      180.96      3.40 o 
  -1   3   3      507.18      552.86     10.58 o 
   0   3   3     2790.76     2939.76     47.18 o 
   1   3   3     1054.41     1136.28     29.21 o 
   2   3   3        0.71       -0.35      1.00 o 
   3   3   3      222.75      221.06      4.36 o 
   4   3   3     1198.80     1165.44     10.37 o 
   5   3   3        2.57        3.95      0.73 o 
   6   3   3      542.60      565.68      6.61 o 
   7   3   3       11.02       13.20      1.37 o 
   8   3   3        2.69        3.49      1.02 o 
   9   3   3       58.20       52.82      2.72 o 
  10   3   3      369.32      356.71      8.67 o 
  11   3   3       84.85       83.54      4.48 o 
  12   3   3      185.44      169.49      5.12 o 
  13   3   3      232.89      231.66     10.87 o 
  14   3   3        0.30        1.99      2.17 o 
  15   3   3       50.32       55.19      3.42 o 
  16   3   3       29.86       28.24     11.86 o 
 -17   4   3       21.07       14.98      4.91 o 
 -16   4   3       41.94       34.12      3.86 o 
 -15   4   3        6.92        5.66      2.81 o 
 -14   4   3       14.25        9.61      3.05 o 
 -13   4   3        7.74       15.30      3.34 o 
 -12   4   3      295.06      259.90      8.89 o 
 -11   4   3       37.78       30.81      6.66 o 
 -10   4   3        0.11        1.04      2.28 o 
  -9   4   3       93.97       93.28      4.01 o 
  -8   4   3       37.55       40.26      2.20 o 
  -7   4   3      244.15      259.93      6.63 o 
  -6   4   3       81.20       80.87      3.24 o 
  -5   4   3      173.67      159.61      3.24 o 
  -4   4   3      296.14      296.57      8.22 o 
  -3   4   3      130.81      111.57      3.62 o 
  -2   4   3     1021.75     1031.89     14.35 o 
  -1   4   3        6.02        6.69      1.39 o 
   0   4   3       86.35       64.25      4.71 o 
   1   4   3      429.04      440.91      9.50 o 
   2   4   3        1.66        7.51      2.74 o 
   3   4   3      387.57      422.71     10.91 o 
   4   4   3      446.45      444.58      9.61 o 
   5   4   3     1146.35     1139.53     19.40 o 
   6   4   3        5.92        6.04      1.56 o 
   7   4   3      834.16      833.04     13.26 o 
   8   4   3      330.45      313.62      6.86 o 
   9   4   3       12.63       12.85      3.18 o 
  10   4   3      192.77      196.84      5.61 o 
  11   4   3      190.89      188.78      4.78 o 
  12   4   3       77.60       72.54      4.32 o 
  13   4   3       95.04       94.45      9.20 o 
  14   4   3       17.09       16.23      5.49 o 
  15   4   3        5.66        7.75      3.29 o 
 -15   5   3       52.91       53.69      7.26 o 
 -14   5   3        2.62        2.88      3.09 o 
 -13   5   3       43.80       43.80      4.82 o 
 -12   5   3       69.53       68.11      7.78 o 
 -11   5   3      144.99      156.70      4.99 o 
 -10   5   3        0.43        0.43      1.50 o 
  -9   5   3      441.72      463.26     11.94 o 
  -8   5   3      171.83      185.59      4.80 o 
  -7   5   3       28.58       29.89      3.01 o 
  -6   5   3      574.49      605.68     11.41 o 
  -5   5   3      241.54      239.44     11.95 o 
  -4   5   3       23.50       17.57      4.92 o 
  -3   5   3      190.18      182.48      4.44 o 
  -2   5   3      316.35      349.07      7.47 o 
  -1   5   3      206.31      222.52      4.77 o 
   0   5   3      135.04      128.52      9.03 o 
   1   5   3       98.92      104.21      4.79 o 
   2   5   3       61.25       65.75      5.32 o 
   3   5   3       17.00       22.30      4.64 o 
   4   5   3        0.50        2.32      1.49 o 
   5   5   3      181.48      181.76      4.71 o 
   6   5   3      386.21      387.08     11.54 o 
   7   5   3       28.77       24.28      6.32 o 
   8   5   3        5.93        6.91      3.04 o 
   9   5   3        4.23        1.79      2.45 o 
  10   5   3      198.09      201.46      9.00 o 
  11   5   3        8.57       14.30      4.28 o 
  12   5   3       55.23       55.17      9.85 o 
  13   5   3       20.92       14.87      7.79 o 
 -12   6   3        8.95        3.79      3.80 o 
 -11   6   3       26.41       16.42      9.10 o 
 -10   6   3       58.17       46.93     17.53 o 
  -9   6   3      356.42      382.97     15.87 o 
  -8   6   3       17.99       10.28      5.79 o 
  -7   6   3       83.90       99.08      9.18 o 
  -6   6   3        5.18        3.19      1.92 o 
  -5   6   3      136.19      141.49     10.96 o 
  -4   6   3      213.04      202.52      5.78 o 
  -3   6   3        5.62        3.78      2.37 o 
  -2   6   3      331.89      352.31     11.71 o 
  -1   6   3       44.46       44.17      5.01 o 
   0   6   3       16.68       19.96      3.53 o 
   1   6   3       51.88       46.75     11.17 o 
   2   6   3      647.96      682.93     17.79 o 
   3   6   3       23.76       18.98      4.94 o 
   4   6   3      137.74      157.47      8.11 o 
   5   6   3      139.77      136.01      8.10 o 
   6   6   3      137.74      141.66      8.29 o 
   7   6   3       49.06       39.76     14.13 o 
   8   6   3        2.35        4.19      2.56 o 
   9   6   3        0.10        3.56      3.31 o 
  10   6   3       27.65       26.75      7.72 o 
  11   6   3      111.49      146.32     12.26 o 
  -9   7   3       40.30       31.58     14.72 o 
  -8   7   3        2.11        2.33      3.25 o 
  -7   7   3        0.00        5.03      3.56 o 
  -6   7   3        0.12        1.67      2.24 o 
  -5   7   3        5.40        4.12      2.01 o 
  -4   7   3        3.33        3.53      2.87 o 
  -3   7   3        0.47       -1.43      2.52 o 
  -2   7   3        1.17        1.44      2.71 o 
  -1   7   3        3.37        3.09      2.45 o 
   0   7   3       68.78       55.08      8.46 o 
   1   7   3       20.65       19.18      7.04 o 
   2   7   3        4.55        4.28      3.17 o 
   3   7   3      342.23      331.27     12.03 o 
   4   7   3       38.93       42.31      7.48 o 
   5   7   3        0.78        2.71      2.37 o 
   6   7   3        2.70        2.19      2.88 o 
   7   7   3       30.40       13.91      7.85 o 
 -20   0   4        3.27        2.95      5.57 o 
 -19   0   4       76.59       84.02      8.49 o 
 -18   0   4       34.27       24.93     14.05 o 
 -17   0   4        4.26        7.11      4.76 o 
 -16   0   4      156.22      146.35     20.49 o 
 -15   0   4       30.78       29.92     10.50 o 
 -14   0   4     1070.96     1080.59     25.64 o 
 -13   0   4     1103.72     1079.04     45.78 o 
 -12   0   4     1159.20     1133.24     29.40 o 
 -11   0   4     2118.36     2096.11     31.01 o 
 -10   0   4      188.79      196.58      5.58 o 
  -9   0   4     1224.28     1234.37     14.99 o 
  -8   0   4      470.60      421.08     14.09 o 
  -7   0   4      121.65      126.80      4.09 o 
  -6   0   4     5027.21     4911.80     33.69 o 
  -5   0   4      769.89      692.72      4.78 o 
  -4   0   4    10653.26    10118.34    299.49 o 
  -3   0   4     1875.52     1768.14     21.53 o 
  -1   0   4     2091.98     1994.03     23.42 o 
   0   0   4       16.05       14.14      0.91 o 
   2   0   4      839.89      807.31      8.37 o 
   3   0   4     1576.40     1412.76     27.02 o 
   4   0   4      362.79      401.78      6.63 o 
   5   0   4     5155.99     5115.41     71.13 o 
   6   0   4     1431.11     1465.39     16.82 o 
   7   0   4      161.16      192.98      5.54 o 
   8   0   4      378.52      409.65      7.47 o 
   9   0   4       15.86       17.17      2.07 o 
  10   0   4      184.18      196.58      3.38 o 
  11   0   4       94.66       84.10      2.66 o 
  12   0   4       96.81       94.55      6.37 o 
  13   0   4      174.69      200.75     11.21 o 
  14   0   4        6.58       -0.23      5.67 o 
  15   0   4      146.17      155.86     10.09 o 
  16   0   4        6.39       22.07      8.26 o 
  17   0   4       58.21       82.03      7.16 o 
 -19   1   4       21.73       23.48     13.59 o 
 -18   1   4       62.60       65.42      9.20 o 
 -17   1   4        7.36        0.33      4.20 o 
 -16   1   4       33.90       24.13      7.93 o 
 -15   1   4      210.23      224.86      6.41 o 
 -14   1   4      132.73      135.89      7.54 o 
 -13   1   4      206.96      199.41      5.44 o 
 -12   1   4       11.68       10.66      2.90 o 
 -11   1   4      523.71      533.58     19.65 o 
 -10   1   4     1418.66     1419.36     22.96 o 
  -9   1   4       29.99       38.04      1.86 o 
  -8   1   4      368.62      352.56      6.09 o 
  -7   1   4      553.68      621.90      9.13 o 
  -6   1   4        0.01        0.46      0.59 o 
  -5   1   4      597.08      620.66      7.33 o 
  -4   1   4      221.19      201.67      2.86 o 
  -3   1   4      300.41      251.53      2.88 o 
   0   1   4      224.81      203.74      3.60 o 
   1   1   4       61.27       77.51      1.70 o 
   2   1   4      680.10      624.62      3.32 o 
   3   1   4      162.06      161.78      1.57 o 
   4   1   4        1.18        0.48      0.39 o 
   5   1   4      185.31      199.32      2.57 o 
   6   1   4        8.26       13.85      1.24 o 
   7   1   4       21.61       23.02      1.02 o 
   8   1   4       56.77       52.30      1.54 o 
   9   1   4       31.54       32.45      1.42 o 
  10   1   4      203.32      205.23      4.42 o 
  11   1   4        7.65        6.30      1.72 o 
  12   1   4       37.58       31.15      2.72 o 
  13   1   4      175.07      193.02     10.22 o 
  14   1   4       13.65        9.24      3.28 o 
  15   1   4      181.52      193.46     18.17 o 
  16   1   4        0.21        1.76      3.19 o 
  17   1   4        5.61        7.15      3.80 o 
 -19   2   4        6.15        0.70      3.68 o 
 -18   2   4       98.58      105.44      6.89 o 
 -17   2   4      384.30      409.21     11.64 o 
 -16   2   4      164.44      155.49      5.53 o 
 -15   2   4       15.99       17.02      3.68 o 
 -14   2   4       25.74       23.28      6.13 o 
 -13   2   4       56.56       56.40      3.82 o 
 -12   2   4        1.09        4.21      2.12 o 
 -11   2   4       12.30        9.50      3.32 o 
 -10   2   4        2.70        4.80      1.54 o 
  -9   2   4      344.34      384.60     10.44 o 
  -8   2   4     2514.20     2559.29     35.58 o 
  -7   2   4     1802.10     1777.73     30.27 o 
  -6   2   4      766.43      782.88     12.23 o 
  -5   2   4      835.73      871.70     11.82 o 
  -4   2   4      908.21      888.14     15.42 o 
  -3   2   4      525.92      555.55      9.73 o 
  -2   2   4       54.51       64.83      1.69 o 
  -1   2   4      291.54      305.15      3.36 o 
   0   2   4      103.00      109.23      3.94 o 
   1   2   4       21.25       25.76      1.27 o 
   2   2   4     2160.32     2158.41     19.02 o 
   3   2   4      134.21      128.32      3.99 o 
   4   2   4        5.46       10.81      1.11 o 
   5   2   4       49.35       48.90      1.57 o 
   6   2   4      264.91      239.48      4.56 o 
   7   2   4        9.85        7.92      1.50 o 
   8   2   4       11.10        7.11      1.33 o 
   9   2   4      385.62      397.49      6.74 o 
  10   2   4      202.41      177.76      4.49 o 
  11   2   4     1779.18     1725.38     37.08 o 
  12   2   4      306.95      282.98      7.24 o 
  13   2   4       83.01       77.78      4.06 o 
  14   2   4       39.25       38.92      3.89 o 
  15   2   4       74.40       78.92      5.20 o 
  16   2   4      286.77      275.31      9.77 o 
  17   2   4      230.01      215.18     18.63 o 
 -18   3   4      100.40      102.10      6.91 o 
 -17   3   4       52.99       68.39      3.39 o 
 -16   3   4       47.84       53.41      4.10 o 
 -15   3   4      106.75      118.26      8.71 o 
 -14   3   4        6.58        5.23      2.11 o 
 -13   3   4      184.68      161.01      9.83 o 
 -12   3   4        2.45        2.31      1.96 o 
 -11   3   4      175.22      185.35      4.81 o 
 -10   3   4      756.19      755.87     15.32 o 
  -9   3   4       38.70       36.86      1.37 o 
  -8   3   4        0.45        1.27      0.99 o 
  -7   3   4       67.73       69.47      2.33 o 
  -6   3   4       74.71       70.20      2.75 o 
  -5   3   4      487.64      513.90      8.86 o 
  -4   3   4      659.10      690.54      9.57 o 
  -3   3   4        5.56        2.48      0.87 o 
  -2   3   4      478.89      556.25      6.53 o 
  -1   3   4       67.19       73.09      3.59 o 
   0   3   4      296.17      323.77      7.32 o 
   1   3   4      507.87      524.74     12.66 o 
   2   3   4      135.22      145.07      4.81 o 
   3   3   4      284.86      248.13      5.35 o 
   4   3   4     1130.41     1180.65     12.03 o 
   5   3   4       14.33       10.30      1.38 o 
   6   3   4       16.78       17.37      1.27 o 
   7   3   4       36.62       37.26      1.84 o 
   8   3   4      102.56       95.87      4.01 o 
   9   3   4      278.70      281.94      4.72 o 
  10   3   4       10.86       10.17      2.65 o 
  11   3   4        7.19        6.00      1.58 o 
  12   3   4       60.58       72.95      4.67 o 
  13   3   4        0.12        1.16      1.95 o 
  14   3   4       12.53        8.12      2.59 o 
  15   3   4      101.89       99.47      4.35 o 
  16   3   4        1.54       -0.03      2.94 o 
 -17   4   4        0.22        1.61      1.68 o 
 -16   4   4        1.73        1.69      1.49 o 
 -15   4   4       29.80       20.11      5.94 o 
 -14   4   4       70.84       80.65      4.81 o 
 -13   4   4       43.92       28.22      6.09 o 
 -12   4   4       30.00       27.40      6.55 o 
 -11   4   4       87.36       92.75      5.56 o 
 -10   4   4      326.44      344.58      9.70 o 
  -9   4   4        5.14        2.86      1.42 o 
  -8   4   4       12.31       17.02      3.35 o 
  -7   4   4       99.29       95.29      4.11 o 
  -6   4   4       81.68       86.04      3.20 o 
  -5   4   4      434.93      450.92      9.15 o 
  -4   4   4       20.01       17.59      1.63 o 
  -3   4   4      117.62      105.30      2.18 o 
  -2   4   4      215.90      242.76      6.15 o 
  -1   4   4       43.17       39.10      4.34 o 
   0   4   4       80.52       88.34      5.77 o 
   1   4   4      313.35      309.02      7.42 o 
   2   4   4        2.10        2.71      2.47 o 
   3   4   4      215.88      234.76      6.92 o 
   4   4   4       92.72       77.50      4.37 o 
   5   4   4      253.87      240.84      8.54 o 
   6   4   4      686.40      703.66     11.04 o 
   7   4   4        8.14        5.85      1.83 o 
   8   4   4      951.48     1035.60     17.59 o 
   9   4   4       79.83       69.89      4.40 o 
  10   4   4      200.62      214.65      5.04 o 
  11   4   4        5.04        5.99      2.03 o 
  12   4   4       13.50       12.94      4.48 o 
  13   4   4       16.16       14.09      3.60 o 
  14   4   4        3.57        4.59      3.22 o 
  15   4   4       52.33       55.19     15.77 o 
 -15   5   4       37.22       39.49      9.55 o 
 -14   5   4      128.52      142.58     20.74 o 
 -13   5   4        1.06        2.33      1.93 o 
 -12   5   4        0.05        3.60      2.62 o 
 -11   5   4      352.98      371.26     11.41 o 
 -10   5   4        0.18        1.66      1.45 o 
  -9   5   4      194.62      223.76      7.24 o 
  -8   5   4       18.09       15.06      2.82 o 
  -7   5   4     1129.28     1132.00     19.50 o 
  -6   5   4       40.36       40.30      5.39 o 
  -5   5   4     3040.15     3151.87     64.07 o 
  -4   5   4      252.88      260.12     10.18 o 
  -3   5   4      480.13      435.49     11.24 o 
  -2   5   4      204.35      203.87      4.76 o 
  -1   5   4        1.24        1.56      1.81 o 
   0   5   4        0.11        3.39      1.70 o 
   1   5   4      593.57      617.94     14.16 o 
   2   5   4     1087.86     1069.16     34.63 o 
   3   5   4       64.06       78.11      7.13 o 
   4   5   4      891.60      921.12     28.57 o 
   5   5   4       15.43       18.48      4.99 o 
   6   5   4      210.24      200.19      7.14 o 
   7   5   4      188.92      191.93      7.34 o 
   8   5   4        0.04        2.51      3.51 o 
   9   5   4        2.88        6.04      4.17 o 
  10   5   4      480.88      475.35     16.51 o 
  11   5   4      427.56      465.90     11.79 o 
  12   5   4        5.42        6.34      3.67 o 
  13   5   4       92.23       96.86     10.38 o 
 -13   6   4        0.04        2.39      3.55 o 
 -12   6   4       56.04       38.44     10.67 o 
 -11   6   4       71.07       74.71      9.20 o 
 -10   6   4      218.56      218.88     10.52 o 
  -9   6   4      253.12      267.52      9.95 o 
  -8   6   4       20.48       18.74      7.42 o 
  -7   6   4       21.75       22.15      7.30 o 
  -6   6   4       23.88       19.13      5.34 o 
  -5   6   4       10.31        9.23      4.15 o 
  -4   6   4      373.76      380.26     14.98 o 
  -3   6   4       60.67       50.06      9.39 o 
  -2   6   4       48.73       48.90      4.79 o 
  -1   6   4      212.03      193.11      5.81 o 
   0   6   4      153.52      155.14      5.18 o 
   1   6   4      101.76      100.67      6.27 o 
   2   6   4      142.41      145.06      9.51 o 
   3   6   4      146.42      144.75      6.41 o 
   4   6   4      217.13      208.77     15.01 o 
   5   6   4       52.63       45.79      3.85 o 
   6   6   4      133.65      118.21     11.93 o 
   7   6   4       27.15       28.41     15.14 o 
   8   6   4       54.58       34.97     14.50 o 
   9   6   4      204.12      194.62     21.40 o 
  10   6   4       17.57       14.17     12.03 o 
  -9   7   4        9.87        9.09      3.85 o 
  -8   7   4       79.30       93.78     17.06 o 
  -7   7   4        0.08        2.89      1.90 o 
  -6   7   4        2.77        1.88      2.20 o 
  -5   7   4        5.97        4.96      2.77 o 
  -4   7   4        3.92        4.85      2.51 o 
  -3   7   4        5.49        6.76      2.54 o 
  -2   7   4        0.10        0.77      2.16 o 
  -1   7   4      168.72      169.04      7.30 o 
   0   7   4       25.06       22.77      6.30 o 
   1   7   4      265.67      296.90      7.64 o 
   2   7   4      209.22      227.28     10.70 o 
   3   7   4      125.35      138.48      5.86 o 
   4   7   4        7.64        8.44      3.33 o 
   5   7   4       15.89       11.03      7.56 o 
   6   7   4        0.05        5.15      2.83 o 
 -20   1   5        0.00        2.27      2.19 o 
 -19   1   5       91.82       98.69      6.32 o 
 -18   1   5      204.51      217.51      8.93 o 
 -17   1   5       72.53       67.18     21.90 o 
 -16   1   5       55.35       58.15     15.67 o 
 -15   1   5      177.43      162.49      6.26 o 
 -14   1   5       76.31       74.30      4.44 o 
 -13   1   5       91.27       95.49      5.35 o 
 -12   1   5       72.17       72.59      3.29 o 
 -11   1   5        0.52        1.12      0.69 o 
 -10   1   5      110.94      120.54      3.07 o 
  -9   1   5      105.53      100.35      2.44 o 
  -8   1   5       47.66       45.53      1.73 o 
  -7   1   5     4104.94     4025.48     61.59 o 
  -6   1   5      442.02      444.91      6.77 o 
  -5   1   5     1108.01     1094.78      9.55 o 
  -4   1   5      238.55      236.47      4.79 o 
  -3   1   5        0.12        0.30      0.80 o 
  -2   1   5     8612.74     7529.62    223.33 o 
  -1   1   5     6738.34     6190.88     70.47 o 
   0   1   5      279.25      271.79      4.59 o 
   1   1   5     1193.42     1098.06      8.26 o 
   2   1   5      830.23      801.25      7.95 o 
   3   1   5      152.26      150.39      2.35 o 
   4   1   5        1.08       -0.38      0.54 o 
   5   1   5      576.79      548.84      5.01 o 
   6   1   5      174.22      188.32      4.07 o 
   7   1   5      115.74      111.09      2.97 o 
   8   1   5      215.84      232.34      4.03 o 
   9   1   5      269.23      257.30      3.67 o 
  10   1   5        0.07        0.60      0.97 o 
  11   1   5        1.25        8.15      2.37 o 
  12   1   5      166.78      147.20      3.77 o 
  13   1   5      101.01       97.00      6.25 o 
  14   1   5       12.12       10.87      4.07 o 
  15   1   5       10.17        9.67      3.96 o 
  16   1   5       20.76       24.95     10.68 o 
  17   1   5       83.49      101.28     12.19 o 
 -19   2   5        1.74        0.76      2.99 o 
 -18   2   5       27.47       18.89     10.23 o 
 -17   2   5        6.52        4.85      3.05 o 
 -16   2   5        2.14        4.34      1.86 o 
 -15   2   5        0.81        2.39      2.10 o 
 -14   2   5      206.54      208.54      6.66 o 
 -13   2   5      288.97      283.68      9.25 o 
 -12   2   5      181.27      183.26      5.11 o 
 -11   2   5      299.93      313.01      9.88 o 
 -10   2   5        3.20        2.99      1.12 o 
  -9   2   5       35.09       31.02      3.04 o 
  -8   2   5       45.89       46.28      1.87 o 
  -7   2   5      278.32      279.12      4.76 o 
  -6   2   5     1373.64     1364.29     23.68 o 
  -5   2   5        7.13        7.27      1.44 o 
  -4   2   5     1094.56     1084.85     16.13 o 
  -3   2   5       55.01       63.86      1.57 o 
  -2   2   5      408.87      397.49      6.09 o 
  -1   2   5     2383.49     2341.72     20.11 o 
   0   2   5      463.45      468.44      4.66 o 
   1   2   5      596.25      589.66      5.22 o 
   2   2   5     2823.67     2777.25     28.02 o 
   3   2   5      284.06      259.66      4.06 o 
   4   2   5      127.19      119.25      2.34 o 
   5   2   5      860.80     1033.74     19.49 o 
   6   2   5      626.53      681.75      6.07 o 
   7   2   5      515.59      544.30      6.83 o 
   8   2   5      354.15      358.88      6.49 o 
   9   2   5     1234.63     1214.43     21.73 o 
  10   2   5       35.68       28.79      7.03 o 
  11   2   5        5.10        3.02      1.58 o 
  12   2   5      227.03      213.55      6.59 o 
  13   2   5        3.73        2.43      1.76 o 
  14   2   5       15.89        8.14      2.64 o 
  15   2   5       53.81       66.28     12.19 o 
  16   2   5       51.32       41.05     13.48 o 
 -18   3   5       12.96        8.76      4.09 o 
 -17   3   5       35.99       25.38      8.19 o 
 -16   3   5       30.36       28.54      8.32 o 
 -15   3   5       39.48       30.92      8.05 o 
 -14   3   5       79.72       75.44      7.02 o 
 -13   3   5       62.63       49.84      3.83 o 
 -12   3   5      473.31      416.56     10.73 o 
 -11   3   5       20.66       24.17      4.57 o 
 -10   3   5      516.48      532.59      9.33 o 
  -9   3   5       22.17       21.61      2.89 o 
  -8   3   5       53.51       50.32      2.88 o 
  -7   3   5       85.72       98.08      2.27 o 
  -6   3   5       79.12       83.52      2.69 o 
  -5   3   5       71.08      104.04      2.79 o 
  -4   3   5        0.47        2.03      0.79 o 
  -3   3   5       20.73       21.78      1.97 o 
  -2   3   5      219.29      202.39      4.01 o 
  -1   3   5      250.26      292.26      9.49 o 
   0   3   5       78.70       81.85      3.53 o 
   1   3   5        0.51        1.70      1.99 o 
   2   3   5       89.62       79.94      4.59 o 
   3   3   5      324.83      315.69      6.48 o 
   4   3   5        0.68        0.61      0.84 o 
   5   3   5       27.09       23.61      2.07 o 
   6   3   5       46.11       43.82      2.00 o 
   7   3   5      197.84      187.90      2.46 o 
   8   3   5        7.43        7.76      2.08 o 
   9   3   5        1.78        1.46      1.09 o 
  10   3   5      271.38      252.08     11.75 o 
  11   3   5        0.00        2.71      1.44 o 
  12   3   5      100.86      100.70      3.59 o 
  13   3   5        0.06        0.09      2.20 o 
  14   3   5        0.03        1.53      1.64 o 
  15   3   5        4.18        3.80      1.99 o 
 -17   4   5        5.42        4.56      2.24 o 
 -16   4   5       47.85       59.01      4.73 o 
 -15   4   5      127.08      130.97      4.85 o 
 -14   4   5       91.37       96.06      5.25 o 
 -13   4   5       67.64       67.25      3.42 o 
 -12   4   5      548.25      502.37     11.72 o 
 -11   4   5        4.47        2.39      1.54 o 
 -10   4   5        3.96        3.27      1.14 o 
  -9   4   5      170.25      157.32      4.91 o 
  -8   4   5      666.69      692.78     10.66 o 
  -7   4   5       25.68       25.41      4.51 o 
  -6   4   5      819.30      808.59     14.18 o 
  -5   4   5      471.26      452.44      9.58 o 
  -4   4   5       54.16       56.60      2.07 o 
  -3   4   5      710.89      712.42     15.25 o 
  -2   4   5      769.12      786.66     13.17 o 
  -1   4   5       27.22       28.48      7.40 o 
   0   4   5      143.58      130.57      4.28 o 
   1   4   5      202.94      219.07      7.86 o 
   2   4   5      156.72      162.65     10.53 o 
   3   4   5       69.92       66.06      5.43 o 
   4   4   5       34.56       38.12      8.79 o 
   5   4   5        0.41        1.04      1.11 o 
   6   4   5      216.55      229.43      4.13 o 
   7   4   5      802.02      837.02     14.78 o 
   8   4   5       18.68       16.35      3.31 o 
   9   4   5       83.94       80.35      3.41 o 
  10   4   5      101.12      104.66      5.88 o 
  11   4   5       50.97       48.57     10.05 o 
  12   4   5        1.02        3.08      1.79 o 
  13   4   5       12.83        9.56      3.72 o 
  14   4   5       61.14       49.34     13.48 o 
 -15   5   5       20.83        8.26      5.15 o 
 -14   5   5        3.80        5.13      2.04 o 
 -13   5   5        2.67        3.74      2.19 o 
 -12   5   5      303.35      316.61      9.38 o 
 -11   5   5        1.28        3.99      2.67 o 
 -10   5   5        6.27        8.20      2.25 o 
  -9   5   5        7.65        8.42      2.37 o 
  -8   5   5      130.11      138.48      4.91 o 
  -7   5   5       89.37       87.65      2.95 o 
  -6   5   5       19.61       28.23      3.17 o 
  -5   5   5      531.06      514.87     10.51 o 
  -4   5   5      193.44      206.42      5.36 o 
  -3   5   5      230.30      237.92      5.58 o 
  -2   5   5       67.08       70.31      3.93 o 
  -1   5   5        1.67        3.02      1.77 o 
   0   5   5       11.92       19.47      4.88 o 
   1   5   5      713.51      744.86     17.37 o 
   2   5   5        6.91        9.18      2.69 o 
   3   5   5        2.39        2.50      2.71 o 
   4   5   5        5.70        7.23      3.59 o 
   5   5   5      158.35      173.00      7.41 o 
   6   5   5       13.49       13.44      3.08 o 
   7   5   5        2.74        5.66      3.76 o 
   8   5   5      154.37      154.09     10.79 o 
   9   5   5        0.00        4.12      4.12 o 
  10   5   5       58.59       54.35      4.96 o 
  11   5   5        4.94        3.54      2.00 o 
  12   5   5        7.93        8.50      3.74 o 
 -13   6   5        1.81        3.08      2.95 o 
 -12   6   5       99.42       94.27     15.41 o 
 -11   6   5      156.84      199.37     30.18 o 
 -10   6   5      109.37      100.21     13.45 o 
  -9   6   5      185.47      189.57     16.86 o 
  -8   6   5      151.40      145.41     21.33 o 
  -7   6   5        0.50       -0.62      2.48 o 
  -6   6   5       44.23       37.38      5.80 o 
  -5   6   5      112.18      122.01      5.19 o 
  -4   6   5       76.51       68.25      4.24 o 
  -3   6   5        4.46        4.56      2.40 o 
  -2   6   5        1.56        1.99      1.93 o 
  -1   6   5        1.41        3.92      2.15 o 
   0   6   5       65.92       65.50      4.72 o 
   1   6   5      397.83      407.06     10.47 o 
   2   6   5       31.56       28.80      7.66 o 
   3   6   5      110.56      106.11      6.75 o 
   4   6   5        0.14       -0.54      2.40 o 
   5   6   5       31.73       17.29      4.02 o 
   6   6   5        0.02        4.18      3.63 o 
   7   6   5       24.44       18.77      7.00 o 
   8   6   5        3.92        5.32      2.96 o 
   9   6   5      325.88      308.61      9.19 o 
  10   6   5       26.15       15.03      7.39 o 
  -9   7   5       45.55       35.41     14.14 o 
  -8   7   5       14.63       22.15      8.35 o 
  -7   7   5        1.24        0.68      3.47 o 
  -6   7   5        7.69       11.19      3.08 o 
  -5   7   5        0.06        1.60      1.56 o 
  -4   7   5       53.86       57.96      5.76 o 
  -3   7   5       84.99      106.97     11.79 o 
  -2   7   5       66.25       57.83     13.47 o 
  -1   7   5        5.80        4.04      1.26 o 
   0   7   5       28.53       32.43      7.77 o 
   1   7   5      253.59      282.17     10.15 o 
   2   7   5      139.34      103.89     13.24 o 
   3   7   5       54.47       35.09     11.90 o 
   4   7   5        2.89        1.67      2.26 o 
   5   7   5        0.00        0.50      2.81 o 
   6   7   5       46.45       44.77     14.51 o 
 -20   0   6       24.75       14.07     14.65 o 
 -19   0   6       65.02       58.04     21.60 o 
 -18   0   6        3.78        4.85      3.65 o 
 -17   0   6       23.64       23.39     10.89 o 
 -16   0   6      173.59      192.89     17.46 o 
 -15   0   6     1280.40     1258.09     20.83 o 
 -14   0   6     3164.49     3164.27     19.10 o 
 -13   0   6      367.55      373.12      7.91 o 
 -12   0   6      494.81      509.77     12.00 o 
 -11   0   6       45.77       42.00      2.60 o 
 -10   0   6      241.99      257.29     12.73 o 
  -9   0   6       19.51       20.58      1.61 o 
  -8   0   6      381.06      422.10      3.57 o 
  -7   0   6      496.71      487.53      5.73 o 
  -6   0   6      636.26      627.11      8.79 o 
  -5   0   6      521.15      509.50      5.05 o 
  -4   0   6     2053.33     1840.06     23.48 o 
  -3   0   6      103.65      110.29      1.74 o 
  -2   0   6     4014.86     3803.45     31.49 o 
  -1   0   6     1315.75     1249.29     17.94 o 
   0   0   6      745.20      594.37      8.45 o 
   1   0   6       31.27       35.45      1.95 o 
   2   0   6      403.77      375.75     11.31 o 
   3   0   6     4718.57     4554.81     61.25 o 
   4   0   6      883.92      971.67     25.65 o 
   5   0   6        1.07        1.73      1.22 o 
   6   0   6      260.49      272.94      7.28 o 
   7   0   6       26.95       27.72      6.09 o 
   8   0   6        2.85        2.12      1.94 o 
   9   0   6        5.96        3.46      2.58 o 
  10   0   6       80.29       69.96      3.42 o 
  11   0   6       10.01       11.08      3.61 o 
  12   0   6      200.39      213.51      6.53 o 
  13   0   6      516.67      497.99     16.14 o 
  14   0   6       92.77       85.47     10.42 o 
  15   0   6       86.95       67.19      6.92 o 
  16   0   6      169.07      166.94     10.64 o 
 -20   1   6       91.03       60.69     19.00 o 
 -19   1   6       74.82       42.12     16.77 o 
 -18   1   6      196.50      198.87      9.57 o 
 -17   1   6        1.16        6.39      3.10 o 
 -16   1   6      250.20      240.57      7.95 o 
 -15   1   6      316.92      320.15     13.82 o 
 -14   1   6      363.23      403.45     14.16 o 
 -13   1   6       27.20       27.56      2.43 o 
 -12   1   6        0.01        1.19      0.89 o 
 -11   1   6       96.85      100.53      1.74 o 
 -10   1   6      421.93      433.06      9.23 o 
  -9   1   6      503.46      470.45      6.20 o 
  -8   1   6      219.56      228.85      4.04 o 
  -7   1   6     6427.84     6689.91     60.58 o 
  -6   1   6       19.45       16.45      0.97 o 
  -5   1   6      196.44      190.12      2.63 o 
  -4   1   6     1853.53     1837.30     20.84 o 
  -3   1   6       84.94       86.99      1.62 o 
  -2   1   6     2433.75     2202.49     21.47 o 
  -1   1   6     2482.95     2337.38     12.73 o 
   0   1   6      699.14      622.12      7.45 o 
   1   1   6     1171.84     1129.68     11.15 o 
   2   1   6      187.94      224.81      2.91 o 
   3   1   6      546.70      516.84      4.02 o 
   4   1   6        0.61        0.48      0.45 o 
   5   1   6      174.10      184.89      3.61 o 
   6   1   6        7.33        8.76      1.66 o 
   7   1   6      358.47      376.72      5.17 o 
   8   1   6       28.62       38.53      2.59 o 
   9   1   6      229.90      235.65      3.50 o 
  10   1   6       18.86       11.72      2.60 o 
  11   1   6     1362.39     1266.24     28.24 o 
  12   1   6       54.21       49.63      2.44 o 
  13   1   6      163.03      161.65      7.12 o 
  14   1   6       61.46       63.24      5.61 o 
  15   1   6      107.52      115.42      6.51 o 
  16   1   6      406.11      425.23     14.45 o 
 -19   2   6        0.23        1.00      3.46 o 
 -18   2   6        8.09        4.11      2.77 o 
 -17   2   6      139.19      147.00      7.58 o 
 -16   2   6       32.41       31.24      4.49 o 
 -15   2   6       93.91       86.22      5.08 o 
 -14   2   6      696.42      701.45     18.31 o 
 -13   2   6        5.13        3.50      1.81 o 
 -12   2   6        8.00        6.12      2.16 o 
 -11   2   6      256.12      257.46      6.40 o 
 -10   2   6        6.50        6.68      1.78 o 
  -9   2   6      247.96      264.54      4.25 o 
  -8   2   6      769.58      756.58     11.09 o 
  -7   2   6      463.45      440.91      6.91 o 
  -6   2   6        8.57        9.98      1.71 o 
  -5   2   6      709.33      858.44      9.56 o 
  -4   2   6     2946.68     3017.11     51.13 o 
  -3   2   6      456.13      462.60     11.32 o 
  -2   2   6     5850.07     5766.36     51.28 o 
  -1   2   6     1678.92     1623.88     20.50 o 
   0   2   6       51.04       38.19      1.57 o 
   1   2   6      363.09      336.53      7.20 o 
   2   2   6       89.43       77.52      2.22 o 
   3   2   6        0.74        1.78      0.83 o 
   4   2   6       58.13       59.41      1.94 o 
   5   2   6      277.73      310.04      3.84 o 
   6   2   6      144.22      157.17      2.07 o 
   7   2   6      269.49      270.34      4.83 o 
   8   2   6       67.38       58.69      1.70 o 
   9   2   6      373.19      386.43      7.80 o 
  10   2   6      391.91      394.03      9.89 o 
  11   2   6      246.43      241.40      6.58 o 
  12   2   6        5.89        4.05      1.42 o 
  13   2   6        0.03        2.41      2.10 o 
  14   2   6       78.45       84.21      4.24 o 
  15   2   6        1.30        1.24      2.74 o 
  16   2   6      169.42      206.40     16.00 o 
 -18   3   6        3.18        5.61      4.01 o 
 -17   3   6       52.15       59.18     11.10 o 
 -16   3   6       31.49       30.30      6.99 o 
 -15   3   6      191.19      172.72      5.47 o 
 -14   3   6      183.44      204.43      7.08 o 
 -13   3   6        0.04        0.21      2.21 o 
 -12   3   6      322.45      291.89      7.93 o 
 -11   3   6       19.44       19.00      2.03 o 
 -10   3   6      191.99      192.39      2.87 o 
  -9   3   6      523.04      578.88     10.34 o 
  -8   3   6      223.38      236.98      5.17 o 
  -7   3   6      275.17      298.23      4.54 o 
  -6   3   6       58.68       77.42      2.34 o 
  -5   3   6       14.17       12.55      1.78 o 
  -4   3   6        0.45        1.95      1.07 o 
  -3   3   6      200.99      203.41      4.82 o 
  -2   3   6      121.01      134.52      6.98 o 
  -1   3   6     1788.37     1902.45     68.15 o 
   0   3   6        6.95        6.09      1.92 o 
   1   3   6       50.57       64.45      7.04 o 
   2   3   6      763.50      850.24     27.94 o 
   3   3   6      362.97      374.44     11.51 o 
   4   3   6      296.75      304.93      4.94 o 
   5   3   6      680.80      701.32     11.74 o 
   6   3   6     1313.96     1336.77     20.46 o 
   7   3   6      237.12      228.74      4.63 o 
   8   3   6      125.95      132.15      3.11 o 
   9   3   6       21.94       20.89      5.07 o 
  10   3   6       48.55       41.24      3.36 o 
  11   3   6       60.15       49.27      5.18 o 
  12   3   6        1.27        4.32      1.98 o 
  13   3   6      112.15      105.90      7.99 o 
  14   3   6       31.86       22.35      6.12 o 
  15   3   6       17.46       19.79      9.40 o 
 -17   4   6      140.25      160.31     10.90 o 
 -16   4   6       14.11       15.51      4.25 o 
 -15   4   6        1.55        1.25      1.72 o 
 -14   4   6        1.05        1.57      2.20 o 
 -13   4   6        2.29        2.63      2.59 o 
 -12   4   6       30.24       26.10      6.18 o 
 -11   4   6       80.52       75.44      5.46 o 
 -10   4   6        0.05        0.88      1.33 o 
  -9   4   6      194.04      205.96      7.68 o 
  -8   4   6        0.39        2.10      1.33 o 
  -7   4   6      441.30      445.84     10.67 o 
  -6   4   6        3.20        1.60      1.15 o 
  -5   4   6      596.06      600.37     10.00 o 
  -4   4   6       40.41       38.44      1.64 o 
  -3   4   6       20.42       20.51      2.16 o 
  -2   4   6       31.78       32.95      4.92 o 
  -1   4   6       89.59       82.73      5.54 o 
   0   4   6      110.63      111.21      3.92 o 
   1   4   6        0.07        1.10      2.21 o 
   2   4   6      102.92      100.80      5.77 o 
   3   4   6        4.01        5.32      2.55 o 
   4   4   6      999.51     1063.08     18.91 o 
   5   4   6      110.41      107.63      7.98 o 
   6   4   6      611.20      639.71     11.94 o 
   7   4   6       19.39       10.94      3.02 o 
   8   4   6        0.94        2.13      1.35 o 
   9   4   6      215.41      221.09     11.23 o 
  10   4   6       21.00       20.12      5.16 o 
  11   4   6       10.10       12.90      4.16 o 
  12   4   6        0.47       -1.64      2.62 o 
  13   4   6      101.12      107.74     11.03 o 
  14   4   6       52.20       65.44      8.06 o 
 -15   5   6       49.68       31.40      9.82 o 
 -14   5   6       57.23       50.77      7.18 o 
 -13   5   6      138.94      144.47      5.14 o 
 -12   5   6      142.60      158.39      8.39 o 
 -11   5   6      279.81      289.99      7.23 o 
 -10   5   6       80.54       73.51      6.35 o 
  -9   5   6      779.79      778.77     15.28 o 
  -8   5   6        0.61        1.79      1.72 o 
  -7   5   6       47.38       39.96      2.74 o 
  -6   5   6      316.00      306.27      7.33 o 
  -5   5   6        0.22        2.68      1.56 o 
  -4   5   6      889.87      888.96     18.00 o 
  -3   5   6      780.75      794.70     16.05 o 
  -2   5   6      589.51      607.89     11.77 o 
  -1   5   6      577.09      555.63     13.42 o 
   0   5   6      739.80      701.53     15.92 o 
   1   5   6        0.48        3.18      2.03 o 
   2   5   6      156.53      155.62     11.72 o 
   3   5   6       27.25       25.96      6.73 o 
   4   5   6       10.74        6.58      2.14 o 
   5   5   6       87.49      100.36      4.75 o 
   6   5   6      226.09      227.81      7.40 o 
   7   5   6       29.02       34.80     10.52 o 
   8   5   6       10.75        4.08      6.32 o 
   9   5   6       52.23       34.05     13.85 o 
  10   5   6        0.44        0.44      3.11 o 
  11   5   6       10.79        6.85      5.13 o 
  12   5   6       17.31        8.98      6.27 o 
 -13   6   6      151.28      178.80     14.56 o 
 -12   6   6       20.43       13.69      4.48 o 
 -11   6   6        6.06        7.49      2.97 o 
 -10   6   6       19.63       10.63      6.43 o 
  -9   6   6        9.88        5.32      3.76 o 
  -8   6   6      327.77      319.82      9.18 o 
  -7   6   6        2.08        2.54      1.44 o 
  -6   6   6      132.68      124.14     10.00 o 
  -5   6   6      204.09      206.60      5.61 o 
  -4   6   6       24.89       23.18      5.80 o 
  -3   6   6      232.88      262.19      5.35 o 
  -2   6   6      280.64      256.49      6.78 o 
  -1   6   6      329.76      320.10      7.70 o 
   0   6   6      106.89       96.42      9.50 o 
   1   6   6       62.04       39.12      9.03 o 
   2   6   6        4.43        5.68      3.27 o 
   3   6   6       23.23       20.13      5.45 o 
   4   6   6       11.07       11.95      3.32 o 
   5   6   6        5.55        5.01      2.70 o 
   6   6   6       41.52       41.37     17.08 o 
   7   6   6       15.50       11.42      5.28 o 
   8   6   6      110.18      112.05     16.06 o 
   9   6   6      103.54       82.58     17.49 o 
  -9   7   6       18.54       14.64      8.32 o 
  -8   7   6        2.14       -0.89      5.04 o 
  -7   7   6        8.68        4.21      4.55 o 
  -6   7   6        6.54        6.90      2.70 o 
  -5   7   6        4.57        3.75      2.73 o 
  -4   7   6        6.21        6.00      2.77 o 
  -3   7   6       30.23       31.42      6.02 o 
  -2   7   6        5.74        8.36      3.37 o 
  -1   7   6        8.99        5.61      3.11 o 
   0   7   6       14.45        9.62      3.52 o 
   1   7   6       48.15       49.73      8.68 o 
   2   7   6      126.64      156.07      5.55 o 
   3   7   6       11.60        8.17      4.01 o 
   4   7   6       62.26       73.55     13.86 o 
   5   7   6       23.83       15.78     15.32 o 
 -20   1   7       57.09       63.28      8.44 o 
 -19   1   7        5.49        5.84      4.57 o 
 -18   1   7       16.22       11.98      4.14 o 
 -17   1   7       19.45       18.08      6.99 o 
 -16   1   7        0.42        1.55      1.65 o 
 -15   1   7      110.50      111.62      4.25 o 
 -14   1   7      223.53      231.58      6.18 o 
 -13   1   7       41.07       45.47      2.25 o 
 -12   1   7        0.40        0.87      0.90 o 
 -11   1   7      151.03      161.99      2.26 o 
 -10   1   7        5.54        7.52      1.62 o 
  -9   1   7      760.88      825.74      8.17 o 
  -8   1   7      106.90      117.16      4.79 o 
  -7   1   7      577.93      619.24      8.17 o 
  -6   1   7      363.60      354.49      4.14 o 
  -5   1   7      552.66      576.00      5.32 o 
  -4   1   7     1414.15     1371.80     12.64 o 
  -3   1   7     1326.67     1280.67     12.78 o 
  -2   1   7      277.19      300.40      4.72 o 
  -1   1   7     1325.49     1255.68     10.77 o 
   0   1   7      200.51      201.63      2.98 o 
   1   1   7      671.49      690.97      8.42 o 
   2   1   7      528.61      591.06     10.52 o 
   3   1   7      216.47      241.10      3.71 o 
   4   1   7      101.08      148.70      2.86 o 
   5   1   7       71.17       77.49      3.29 o 
   6   1   7      256.78      258.32      3.86 o 
   7   1   7        6.42        2.92      0.94 o 
   8   1   7        7.31        5.76      1.26 o 
   9   1   7      426.13      454.19      7.63 o 
  10   1   7        6.38        4.74      1.37 o 
  11   1   7        1.66        2.26      1.09 o 
  12   1   7      159.29      152.10      4.07 o 
  13   1   7        5.73        7.36      2.82 o 
  14   1   7        0.25        2.99      2.82 o 
  15   1   7      190.91      171.66      7.73 o 
  16   1   7       63.80       60.57     14.18 o 
 -19   2   7       50.15       60.13      6.64 o 
 -18   2   7       81.53       76.71      5.22 o 
 -17   2   7       27.08       32.25      9.42 o 
 -16   2   7        5.09        7.27      2.43 o 
 -15   2   7       79.37       74.04      6.94 o 
 -14   2   7       87.38       95.65      6.05 o 
 -13   2   7      220.00      210.07      5.32 o 
 -12   2   7      496.21      516.44      8.23 o 
 -11   2   7      916.18      948.52     15.13 o 
 -10   2   7        1.10        1.69      1.36 o 
  -9   2   7       64.70       52.85      1.41 o 
  -8   2   7      163.63      165.95      4.33 o 
  -7   2   7      410.41      406.61      6.43 o 
  -6   2   7      466.18      470.82     10.13 o 
  -5   2   7     1446.28     1539.25     19.44 o 
  -4   2   7     1746.16     1716.01     14.82 o 
  -3   2   7      661.97      706.22     14.91 o 
  -2   2   7      243.45      304.36     10.13 o 
  -1   2   7      512.07      610.04     15.24 o 
   0   2   7       42.41       51.19      2.05 o 
   1   2   7     2492.82     2534.28     50.15 o 
   2   2   7     1654.83     1676.87     17.20 o 
   3   2   7      278.67      274.24      6.06 o 
   4   2   7        0.18        1.58      0.71 o 
   5   2   7      101.37       95.70      1.71 o 
   6   2   7      685.07      696.85     11.02 o 
   7   2   7       48.48       50.94      1.80 o 
   8   2   7      353.51      345.12      9.00 o 
   9   2   7      283.73      292.30      3.87 o 
  10   2   7      215.59      231.79      5.14 o 
  11   2   7      119.09      113.36      3.79 o 
  12   2   7      251.15      257.29      7.76 o 
  13   2   7        3.06        1.67      1.98 o 
  14   2   7       14.33        9.48      4.96 o 
  15   2   7      169.08      158.40      6.92 o 
 -18   3   7        6.35        6.37      4.68 o 
 -17   3   7       23.19       11.92      3.39 o 
 -16   3   7       27.13       23.61      4.20 o 
 -15   3   7       48.27       64.75      5.36 o 
 -14   3   7      324.23      307.13      8.17 o 
 -13   3   7      115.30      121.05      5.97 o 
 -12   3   7      188.54      152.35      5.38 o 
 -11   3   7      120.26      127.30      2.63 o 
 -10   3   7      133.90      121.55      2.11 o 
  -9   3   7      124.70      121.58      2.55 o 
  -8   3   7      258.63      270.42      5.26 o 
  -7   3   7      456.64      501.41     11.77 o 
  -6   3   7      200.95      195.52      3.70 o 
  -5   3   7       65.80      100.15      2.98 o 
  -4   3   7      624.05      640.91     13.97 o 
  -3   3   7     1132.01     1104.11     18.49 o 
  -2   3   7        2.12        4.10      0.97 o 
  -1   3   7      302.42      314.18      6.18 o 
   0   3   7      168.35      180.80      6.36 o 
   1   3   7      493.36      481.23     15.34 o 
   2   3   7      211.96      241.45      6.36 o 
   3   3   7      542.93      562.09     13.87 o 
   4   3   7       41.55       51.28      4.29 o 
   5   3   7      157.12      167.58      3.65 o 
   6   3   7     1052.49     1079.26     18.55 o 
   7   3   7       38.77       43.10      2.44 o 
   8   3   7      548.91      556.65     17.68 o 
   9   3   7      641.56      702.82     13.49 o 
  10   3   7      169.39      180.41      5.37 o 
  11   3   7       33.92       24.16      6.17 o 
  12   3   7        4.10        2.85      2.27 o 
  13   3   7        3.04        2.71      2.23 o 
  14   3   7        0.80        3.45      2.76 o 
 -17   4   7        1.30        2.46      2.26 o 
 -16   4   7      143.22      138.63      8.73 o 
 -15   4   7       83.17       76.00      5.64 o 
 -14   4   7       16.95       17.75      4.46 o 
 -13   4   7       12.96       14.87      3.91 o 
 -12   4   7       79.64       77.39      4.67 o 
 -11   4   7       14.28       12.69      3.33 o 
 -10   4   7        3.15        2.55      1.19 o 
  -9   4   7      128.04      115.59      4.26 o 
  -8   4   7        0.09        2.05      2.34 o 
  -7   4   7      387.34      374.01      8.75 o 
  -6   4   7      486.21      498.00      8.60 o 
  -5   4   7      130.97      134.22      2.80 o 
  -4   4   7      130.97      115.67      2.89 o 
  -3   4   7        0.32        1.68      0.98 o 
  -2   4   7       10.93       11.67      3.01 o 
  -1   4   7        0.02        1.49      2.23 o 
   0   4   7       23.27       30.00      6.95 o 
   1   4   7      206.25      196.20      6.10 o 
   2   4   7      273.32      258.37      5.60 o 
   3   4   7        0.40       -1.16      3.86 o 
   4   4   7      209.33      226.16      8.59 o 
   5   4   7       77.24       75.62      4.49 o 
   6   4   7        0.30       -1.46      2.81 o 
   7   4   7      514.63      488.27     12.80 o 
   8   4   7      168.35      165.77     13.20 o 
   9   4   7        1.36       -0.80      2.78 o 
  10   4   7        0.27        2.68      2.76 o 
  11   4   7        3.78        4.07      2.95 o 
  12   4   7        2.69        2.50      2.26 o 
  13   4   7       73.89       74.41      5.28 o 
 -15   5   7       86.63       91.87      7.79 o 
 -14   5   7       21.79       19.16      4.98 o 
 -13   5   7        1.24        3.62      2.32 o 
 -12   5   7       80.99       91.90      6.04 o 
 -11   5   7       24.14       29.57      6.18 o 
 -10   5   7       36.71       44.85      4.04 o 
  -9   5   7      144.48      139.70      4.83 o 
  -8   5   7      110.86      118.85      3.57 o 
  -7   5   7       55.69       46.33      3.06 o 
  -6   5   7        1.42        2.01      1.62 o 
  -5   5   7      118.72      109.13      7.60 o 
  -4   5   7       15.75       25.62      5.35 o 
  -3   5   7        7.63        4.54      2.28 o 
  -2   5   7       47.53       34.07      5.87 o 
  -1   5   7       23.11       26.21      5.42 o 
   0   5   7        8.96        6.99      3.23 o 
   1   5   7      200.48      198.26      5.34 o 
   2   5   7       49.64       44.15      9.76 o 
   3   5   7       69.15       76.60      5.45 o 
   4   5   7      159.46      166.49      7.05 o 
   5   5   7       31.86       29.63      7.52 o 
   6   5   7      172.47      175.33      4.95 o 
   7   5   7       52.28       52.74     10.07 o 
   8   5   7       10.89       16.94     13.33 o 
   9   5   7        7.14        2.10      4.05 o 
  10   5   7       22.14       12.34      7.35 o 
  11   5   7       34.12       26.84     12.67 o 
 -13   6   7      115.06      127.53     32.70 o 
 -12   6   7      110.85      112.65     22.88 o 
 -11   6   7      303.51      356.96     19.76 o 
 -10   6   7      266.11      239.69     11.24 o 
  -9   6   7        7.99        5.66      4.92 o 
  -8   6   7      144.61      150.57     12.14 o 
  -7   6   7       25.26       19.05      4.38 o 
  -6   6   7        3.09       -0.05      2.12 o 
  -5   6   7        8.20        8.01      3.76 o 
  -4   6   7      344.33      357.46     14.08 o 
  -3   6   7      110.54      134.83      5.38 o 
  -2   6   7        1.56        4.12      2.26 o 
  -1   6   7        8.97        7.15      2.16 o 
   0   6   7      174.85      175.95      4.77 o 
   1   6   7      134.69      120.20      5.56 o 
   2   6   7        1.30        1.99      1.82 o 
   3   6   7        6.14        5.56      3.12 o 
   4   6   7       22.27       19.72      4.34 o 
   5   6   7      100.32      107.20     12.49 o 
   6   6   7       40.33       33.51     16.83 o 
   7   6   7       72.05       73.64     16.59 o 
   8   6   7       12.11       14.53      7.16 o 
   9   6   7       38.05       20.67      8.69 o 
  -8   7   7       13.34        8.87      7.06 o 
  -7   7   7      105.12      112.40     22.95 o 
  -6   7   7       18.05       13.72      5.33 o 
  -5   7   7       71.08       81.37      5.07 o 
  -4   7   7        4.61        5.70      2.29 o 
  -3   7   7        2.55        7.29      2.94 o 
  -2   7   7       24.02       16.10      5.53 o 
  -1   7   7       23.88       24.20      5.71 o 
   0   7   7      176.96      189.79      5.98 o 
   1   7   7        2.39        4.82      2.97 o 
   2   7   7      206.99      220.78      6.67 o 
   3   7   7        8.89        7.02      2.70 o 
   4   7   7       30.42       32.12     11.96 o 
 -20   0   8       24.74       14.02      8.41 o 
 -19   0   8        0.97       -2.32      5.87 o 
 -18   0   8       20.63       18.84      6.78 o 
 -17   0   8       59.27       56.54     23.49 o 
 -16   0   8       76.94       59.50     24.07 o 
 -15   0   8       10.33        9.36      3.67 o 
 -14   0   8       68.30       70.64      4.19 o 
 -13   0   8      270.35      267.00     16.93 o 
 -12   0   8     2483.77     2275.06     57.32 o 
 -11   0   8      113.83      114.43      6.07 o 
 -10   0   8       50.76       61.74      3.28 o 
  -9   0   8      181.35      213.00      8.99 o 
  -8   0   8      173.30      168.21      4.15 o 
  -7   0   8      579.75      591.65     12.97 o 
  -6   0   8        3.75        1.86      1.10 o 
  -5   0   8      404.26      430.64      4.84 o 
  -4   0   8       66.56       61.42      1.74 o 
  -3   0   8     1598.40     1491.29     16.07 o 
  -2   0   8      435.87      473.64      5.81 o 
  -1   0   8     5850.27     5731.59    101.35 o 
   0   0   8      508.69      526.71     15.12 o 
   1   0   8        5.09        7.74      1.63 o 
   2   0   8      332.32      312.78     12.00 o 
   3   0   8       61.96       57.34      4.46 o 
   4   0   8     1758.76     1758.68     36.87 o 
   5   0   8      731.94      875.66     15.93 o 
   6   0   8       19.62       24.84      2.99 o 
   7   0   8      254.11      272.74     16.85 o 
   8   0   8     1108.73     1162.12     47.99 o 
   9   0   8     1488.79     1438.24     35.41 o 
  10   0   8      436.92      393.49     11.27 o 
  11   0   8      336.28      368.89     10.16 o 
  12   0   8      889.17      895.19     16.51 o 
  13   0   8       13.29       13.08      8.43 o 
  14   0   8        0.39        0.88      4.03 o 
  15   0   8        0.29        1.90      3.14 o 
 -20   1   8       10.68        9.73      9.68 o 
 -19   1   8      338.66      354.46     18.03 o 
 -18   1   8       43.48       37.50     11.75 o 
 -17   1   8       11.60       11.84      7.21 o 
 -16   1   8      112.00      114.14      7.34 o 
 -15   1   8      469.24      474.65     12.09 o 
 -14   1   8     1218.66     1221.20     26.06 o 
 -13   1   8       61.34       59.42      4.43 o 
 -12   1   8      157.37      170.69      2.75 o 
 -11   1   8        4.26        7.99      2.00 o 
 -10   1   8      487.68      486.95      7.67 o 
  -9   1   8      440.67      455.11     10.12 o 
  -8   1   8      113.26      125.81      3.17 o 
  -7   1   8      179.66      215.82      4.11 o 
  -6   1   8     1384.95     1353.55     22.48 o 
  -5   1   8      297.88      264.06      3.91 o 
  -4   1   8       16.64       17.86      1.51 o 
  -3   1   8     1026.37     1052.81     12.17 o 
  -2   1   8     3384.16     3468.07     44.42 o 
  -1   1   8      610.66      625.25     15.92 o 
   0   1   8        9.84        9.97      1.75 o 
   1   1   8     3028.22     3077.91     39.95 o 
   2   1   8       10.57       10.51      1.75 o 
   3   1   8      771.09      770.45     11.72 o 
   4   1   8     1997.90     1921.81     16.57 o 
   5   1   8      391.76      410.28      4.82 o 
   6   1   8        4.83        5.16      1.50 o 
   7   1   8      245.69      249.83      7.26 o 
   8   1   8        3.16        3.79      1.46 o 
   9   1   8       73.40       57.72      1.97 o 
  10   1   8      297.11      261.44      7.07 o 
  11   1   8       30.68       22.30      5.67 o 
  12   1   8       23.91       22.79      6.70 o 
  13   1   8      110.46      112.06      8.99 o 
  14   1   8      206.29      174.16      7.53 o 
  15   1   8       14.16       12.88      7.37 o 
 -19   2   8      171.58      187.25      8.29 o 
 -18   2   8       85.06       66.96     19.90 o 
 -17   2   8       87.79       79.39      6.72 o 
 -16   2   8       66.15       78.94      5.47 o 
 -15   2   8      291.58      265.68     12.22 o 
 -14   2   8       46.48       40.97      6.83 o 
 -13   2   8       71.23       61.52      1.91 o 
 -12   2   8      648.41      666.45     10.59 o 
 -11   2   8      146.58      150.79      4.05 o 
 -10   2   8      364.24      386.42      7.22 o 
  -9   2   8      968.90     1057.75     12.68 o 
  -8   2   8     1006.28     1086.48      9.40 o 
  -7   2   8        7.23        8.29      1.59 o 
  -6   2   8      547.88      527.30      5.44 o 
  -5   2   8       19.88       22.59      3.05 o 
  -4   2   8      584.15      527.02      9.72 o 
  -3   2   8     2465.81     2417.55     34.64 o 
  -2   2   8      588.39      580.77     12.31 o 
  -1   2   8     1947.57     2015.49     19.91 o 
   0   2   8      471.98      581.48      5.99 o 
   1   2   8      172.43      198.14      4.66 o 
   2   2   8      398.90      433.01      4.94 o 
   3   2   8       34.63       31.46      1.65 o 
   4   2   8       45.23       47.66      2.42 o 
   5   2   8        4.11        5.72      1.45 o 
   6   2   8       72.32       68.71      2.39 o 
   7   2   8      118.69      100.08      2.67 o 
   8   2   8       33.72       31.86      2.90 o 
   9   2   8       15.94       16.19      3.25 o 
  10   2   8      414.23      391.36     10.98 o 
  11   2   8        9.22       11.82      2.72 o 
  12   2   8        5.42        4.02      2.76 o 
  13   2   8       19.58       13.56      4.71 o 
  14   2   8      228.89      244.86      9.14 o 
  15   2   8        9.89        5.13      4.00 o 
 -18   3   8        2.28        4.22      4.20 o 
 -17   3   8       23.24       21.80      6.77 o 
 -16   3   8       11.49       11.59      3.80 o 
 -15   3   8       55.48       57.19     10.82 o 
 -14   3   8      229.89      202.46      6.70 o 
 -13   3   8      157.90      143.79      4.90 o 
 -12   3   8      375.15      353.85      8.73 o 
 -11   3   8       32.58       29.28      1.72 o 
 -10   3   8        0.68        1.01      0.90 o 
  -9   3   8      862.04      958.18     25.11 o 
  -8   3   8       12.13       15.25      3.53 o 
  -7   3   8        2.49        2.76      1.82 o 
  -6   3   8      185.61      193.63      3.80 o 
  -5   3   8      362.14      382.54      6.55 o 
  -4   3   8       21.32       30.66      2.04 o 
  -3   3   8        0.04        1.78      1.11 o 
  -2   3   8        0.37        3.35      3.32 o 
  -1   3   8      249.52      259.09      5.84 o 
   0   3   8      120.83      140.88      3.93 o 
   1   3   8       18.36       17.64      1.32 o 
   2   3   8       50.94       69.17      3.22 o 
   3   3   8       15.58       16.01      3.06 o 
   4   3   8      665.97      682.05     24.97 o 
   5   3   8       11.24        9.37      2.58 o 
   6   3   8     1398.15     1441.16     20.47 o 
   7   3   8      349.23      363.10      8.09 o 
   8   3   8       66.42       74.71      4.14 o 
   9   3   8      783.91      789.72     17.06 o 
  10   3   8      217.34      215.41      5.69 o 
  11   3   8        0.89        1.71      1.47 o 
  12   3   8      175.01      170.10      5.18 o 
  13   3   8       23.57       13.13      5.44 o 
  14   3   8        2.94        0.94      2.24 o 
 -17   4   8       20.70       16.15      4.33 o 
 -16   4   8        0.39        1.19      1.94 o 
 -15   4   8       77.11       50.73      8.06 o 
 -14   4   8        0.27        1.95      1.90 o 
 -13   4   8      146.78      138.12      6.96 o 
 -12   4   8        7.03        6.86      2.18 o 
 -11   4   8       52.99       62.28      4.05 o 
 -10   4   8        0.96        4.95      1.28 o 
  -9   4   8        7.54        5.90      1.86 o 
  -8   4   8       15.08       20.16      3.82 o 
  -7   4   8      958.09     1001.68     14.58 o 
  -6   4   8     1195.17     1200.48     19.69 o 
  -5   4   8        3.19        1.14      1.58 o 
  -4   4   8        0.14        0.40      0.48 o 
  -3   4   8      284.17      275.65      5.87 o 
  -2   4   8       98.29       91.63      3.69 o 
  -1   4   8       32.32       31.15      7.53 o 
   0   4   8      101.98      103.37      6.10 o 
   1   4   8       57.99       54.33      4.86 o 
   2   4   8      611.53      632.69     22.66 o 
   3   4   8        0.11       -0.62      2.78 o 
   4   4   8       49.66       41.28      9.00 o 
   5   4   8       92.12       95.74      7.08 o 
   6   4   8       51.96       52.43      3.89 o 
   7   4   8        3.16        1.24      2.14 o 
   8   4   8      125.97      130.46      6.10 o 
   9   4   8        3.36        3.97      4.19 o 
  10   4   8       95.51      109.27     16.40 o 
  11   4   8      174.26      198.44      8.02 o 
  12   4   8        9.13        3.40      3.84 o 
  13   4   8       42.18       48.43      9.86 o 
 -15   5   8       27.00       37.89      9.60 o 
 -14   5   8       49.59       41.04     10.00 o 
 -13   5   8      141.86      136.17      6.07 o 
 -12   5   8        7.70        7.16      2.47 o 
 -11   5   8       69.41       69.89      9.39 o 
 -10   5   8        4.58        3.81      2.36 o 
  -9   5   8       30.54       26.46      3.89 o 
  -8   5   8       81.78       76.17      3.24 o 
  -7   5   8      377.07      398.87      8.64 o 
  -6   5   8      447.54      427.36      9.18 o 
  -5   5   8      324.40      306.95      8.51 o 
  -4   5   8       15.62       10.93      2.43 o 
  -3   5   8       27.72       35.24      6.14 o 
  -2   5   8       44.08       36.36      6.06 o 
  -1   5   8       29.90       29.90      6.63 o 
   0   5   8       13.92        9.55      3.18 o 
   1   5   8        1.04        1.06      2.52 o 
   2   5   8       16.64       13.13      3.76 o 
   3   5   8       12.43        8.56      2.55 o 
   4   5   8       96.67      100.95     10.09 o 
   5   5   8      207.82      224.87      9.44 o 
   6   5   8        9.72        8.95      3.26 o 
   7   5   8      135.05      121.34     10.71 o 
   8   5   8       51.76       42.19     11.41 o 
   9   5   8        0.46        4.42      2.99 o 
  10   5   8       38.80       26.29     10.83 o 
  11   5   8        9.85        9.02      6.58 o 
 -13   6   8       47.31       27.55     13.14 o 
 -12   6   8      150.86      169.88      8.94 o 
 -11   6   8       79.20       92.09     21.87 o 
 -10   6   8        6.80        9.14      5.17 o 
  -9   6   8       21.31       15.67      9.23 o 
  -8   6   8       57.12       61.39      5.66 o 
  -7   6   8      134.20      123.54      5.64 o 
  -6   6   8        8.26        4.23      2.19 o 
  -5   6   8        1.50        1.69      2.57 o 
  -4   6   8       14.41       12.74      3.32 o 
  -3   6   8      194.64      191.80      5.81 o 
  -2   6   8        6.00        7.39      3.01 o 
  -1   6   8       16.45       11.96      4.02 o 
   0   6   8       82.94       74.00      8.27 o 
   1   6   8        4.71        5.15      3.55 o 
   2   6   8        0.17        2.56      2.12 o 
   3   6   8       35.02       30.25      9.24 o 
   4   6   8       12.05        8.96      4.09 o 
   5   6   8        1.55        3.95      3.98 o 
   6   6   8        4.50        3.92      3.75 o 
   7   6   8       41.38       29.16     12.26 o 
   8   6   8        3.97        5.71      3.01 o 
  -8   7   8        0.52        6.54      4.61 o 
  -7   7   8      120.87      138.55     12.20 o 
  -6   7   8      121.80      149.22      7.60 o 
  -5   7   8        2.92        2.68      3.23 o 
  -4   7   8       83.88       92.61     12.16 o 
  -3   7   8       43.43       44.03      9.39 o 
  -2   7   8       36.48       51.86      9.67 o 
  -1   7   8       69.02       87.63      8.60 o 
   0   7   8       27.36       22.72      7.07 o 
   1   7   8        4.41        3.63      2.17 o 
   2   7   8        6.21        3.87      2.31 o 
   3   7   8       46.09       55.80     10.53 o 
   4   7   8      163.72      192.54     24.09 o 
 -20   1   9       81.45       62.35     12.45 o 
 -19   1   9        5.05        5.06      4.19 o 
 -18   1   9       60.92       50.51     15.96 o 
 -17   1   9       22.82       19.39      7.76 o 
 -16   1   9      415.58      414.42      8.19 o 
 -15   1   9      102.77      112.87     12.75 o 
 -14   1   9      133.72      138.28      3.52 o 
 -13   1   9        6.26        3.35      1.97 o 
 -12   1   9        3.80        1.88      1.54 o 
 -11   1   9       92.47      101.90      4.67 o 
 -10   1   9        4.95        4.42      1.20 o 
  -9   1   9        4.10       10.52      3.71 o 
  -8   1   9       37.53       28.68      1.66 o 
  -7   1   9      184.90      194.85      4.06 o 
  -6   1   9      891.07      945.91     11.78 o 
  -5   1   9      287.56      302.37      3.84 o 
  -4   1   9        4.21        5.83      1.81 o 
  -3   1   9      264.34      251.72      4.29 o 
  -2   1   9      524.13      550.05      6.99 o 
  -1   1   9     1691.33     1604.17     32.58 o 
   0   1   9      593.70      644.77      8.87 o 
   1   1   9      130.02      132.16      3.34 o 
   2   1   9      460.11      509.78      6.65 o 
   3   1   9        8.52        8.87      2.64 o 
   4   1   9     1201.93     1228.24     31.77 o 
   5   1   9       75.27       72.64      2.50 o 
   6   1   9        3.62        4.96      1.52 o 
   7   1   9       16.48       17.93      4.42 o 
   8   1   9        0.28        0.89      1.33 o 
   9   1   9        1.68        2.23      1.36 o 
  10   1   9      689.42      671.12     15.98 o 
  11   1   9       90.76       85.79      3.38 o 
  12   1   9       10.91       13.60      4.16 o 
  13   1   9       34.24       23.06      9.01 o 
  14   1   9       47.88       57.71      6.98 o 
  15   1   9       19.79       22.91     13.50 o 
 -19   2   9        5.69        7.42      5.34 o 
 -18   2   9       25.88       32.77     12.77 o 
 -17   2   9      236.95      265.34      7.84 o 
 -16   2   9      275.45      288.70      7.75 o 
 -15   2   9       32.78       27.34      6.30 o 
 -14   2   9       27.18       17.01      4.08 o 
 -13   2   9       14.43       12.66      2.56 o 
 -12   2   9       84.68       82.80      2.60 o 
 -11   2   9       43.91       49.75      2.48 o 
 -10   2   9      127.43      143.43      2.72 o 
  -9   2   9      596.28      628.77     10.19 o 
  -8   2   9       29.29       37.09      2.95 o 
  -7   2   9      406.27      468.78     10.52 o 
  -6   2   9        0.51        2.06      1.22 o 
  -5   2   9       85.03       70.28      3.18 o 
  -4   2   9     2157.40     1932.53     18.56 o 
  -3   2   9     3647.82     3514.95     48.68 o 
  -2   2   9       16.44       11.80      2.67 o 
  -1   2   9       47.32       47.73      2.48 o 
   0   2   9      211.43      251.41      4.71 o 
   1   2   9      164.67      168.44      4.63 o 
   2   2   9      492.48      516.04      5.20 o 
   3   2   9      162.84      194.70      3.37 o 
   4   2   9      178.59      183.41      4.12 o 
   5   2   9      249.29      249.13      7.65 o 
   6   2   9      547.45      566.69     12.81 o 
   7   2   9      247.31      263.21      4.36 o 
   8   2   9      159.37      155.92      4.06 o 
   9   2   9      118.93      134.76      5.51 o 
  10   2   9       32.29       26.92      7.87 o 
  11   2   9        7.26        5.75      2.61 o 
  12   2   9        0.13        0.00      2.94 o 
  13   2   9       10.53        6.91      3.71 o 
  14   2   9       24.79       16.57      8.86 o 
 -18   3   9       17.39        9.58      3.71 o 
 -17   3   9       20.74       21.75      5.53 o 
 -16   3   9      351.76      340.28     12.40 o 
 -15   3   9       65.71       53.15     12.34 o 
 -14   3   9      254.54      221.25      8.02 o 
 -13   3   9       70.62       66.53     11.45 o 
 -12   3   9      216.09      241.46      6.21 o 
 -11   3   9       27.01       24.32      3.88 o 
 -10   3   9       56.54       53.10      8.33 o 
  -9   3   9      472.76      506.37     10.24 o 
  -8   3   9      166.54      167.74      3.15 o 
  -7   3   9      445.23      476.15     10.15 o 
  -6   3   9        4.95        2.30      1.12 o 
  -5   3   9       89.60       89.67      4.32 o 
  -4   3   9      309.25      371.37      5.57 o 
  -3   3   9     1611.27     1662.05     48.29 o 
  -2   3   9       12.50        9.70      1.90 o 
  -1   3   9       26.01       28.70      1.23 o 
   0   3   9      165.18      175.50      3.18 o 
   1   3   9      163.56      140.74      2.71 o 
   2   3   9      141.01      122.96      3.98 o 
   3   3   9      826.13      849.62     23.46 o 
   4   3   9      113.62      125.79      3.80 o 
   5   3   9       53.21       53.71     11.32 o 
   6   3   9       32.13       18.51      4.81 o 
   7   3   9      427.30      398.65      9.21 o 
   8   3   9        5.07        3.04      1.79 o 
   9   3   9      127.34      133.57      4.02 o 
  10   3   9       41.14       38.10      2.99 o 
  11   3   9       93.04       78.38      4.04 o 
  12   3   9       11.20        6.28      3.00 o 
  13   3   9        0.44       -0.20      2.13 o 
 -17   4   9       18.71       16.17      5.52 o 
 -16   4   9        1.09       -0.66      1.63 o 
 -15   4   9      156.35      155.40      5.49 o 
 -14   4   9        5.40        3.74      2.10 o 
 -13   4   9        9.33        8.85      4.20 o 
 -12   4   9      141.47      142.37      4.51 o 
 -11   4   9        0.26        1.76      1.14 o 
 -10   4   9       11.30       12.42      2.47 o 
  -9   4   9       23.51       16.09      3.37 o 
  -8   4   9        0.33        1.64      1.43 o 
  -7   4   9      171.84      168.63      6.18 o 
  -6   4   9     1277.84     1257.31     16.72 o 
  -5   4   9        2.75        0.46      1.02 o 
  -4   4   9        4.78        1.70      0.89 o 
  -3   4   9        6.06        8.19      1.62 o 
  -2   4   9      224.25      213.93     11.56 o 
  -1   4   9      306.49      315.62     11.47 o 
   0   4   9        1.09        0.26      2.74 o 
   1   4   9      152.23      157.57      5.89 o 
   2   4   9      788.29      771.36     15.73 o 
   3   4   9      723.85      687.66     16.29 o 
   4   4   9       31.13       27.03      6.60 o 
   5   4   9       45.37       35.74      5.04 o 
   6   4   9        1.68        0.83      2.69 o 
   7   4   9        0.87        4.52      2.42 o 
   8   4   9      163.51      167.33      7.03 o 
   9   4   9        6.77        3.90      3.26 o 
  10   4   9       19.58       16.31      6.24 o 
  11   4   9      107.47      119.73     10.43 o 
  12   4   9      145.60      202.76     20.75 o 
 -15   5   9        0.99        3.17      2.15 o 
 -14   5   9       75.15       97.54      9.05 o 
 -13   5   9       15.38       12.64      3.74 o 
 -12   5   9       10.30        8.78      3.55 o 
 -11   5   9        2.33        1.22      2.14 o 
 -10   5   9       49.75       52.09      6.36 o 
  -9   5   9       40.26       37.59      3.49 o 
  -8   5   9        0.59        3.23      1.51 o 
  -7   5   9       70.92       71.56      6.19 o 
  -6   5   9       51.07       43.44      3.46 o 
  -5   5   9       14.85       18.24      3.21 o 
  -4   5   9      120.10      113.22      4.46 o 
  -3   5   9       36.29       31.31      4.86 o 
  -2   5   9      106.43      103.48      5.26 o 
  -1   5   9       34.63       27.01      6.20 o 
   0   5   9        2.42        2.54      2.46 o 
   1   5   9      359.97      348.54     13.43 o 
   2   5   9       14.60       13.04      3.82 o 
   3   5   9       33.65       33.19      7.89 o 
   4   5   9       67.47       59.40      6.68 o 
   5   5   9       97.00       96.07     10.06 o 
   6   5   9        4.67        3.15      1.88 o 
   7   5   9       13.64        7.26      6.32 o 
   8   5   9       23.09       25.11      9.84 o 
   9   5   9        6.57        6.13      3.82 o 
  10   5   9        0.00        2.94      2.97 o 
 -12   6   9       64.39       61.90     16.94 o 
 -11   6   9       22.52       18.55      9.14 o 
 -10   6   9        0.55        2.82      3.10 o 
  -9   6   9       26.88       27.59      7.84 o 
  -8   6   9        0.16        1.28      2.25 o 
  -7   6   9        0.25        1.06      1.69 o 
  -6   6   9       15.09       12.41      3.45 o 
  -5   6   9        2.66        1.53      2.15 o 
  -4   6   9        6.49        7.23      2.58 o 
  -3   6   9       66.07       65.36      5.98 o 
  -2   6   9        1.30        1.19      1.94 o 
  -1   6   9        0.07        0.52      2.10 o 
   0   6   9        0.78        3.74      2.60 o 
   1   6   9        0.35        2.62      2.62 o 
   2   6   9       47.28       38.88     11.19 o 
   3   6   9       56.59       63.07      6.74 o 
   4   6   9        1.71        0.34      2.15 o 
   5   6   9       27.44       19.23      8.81 o 
   6   6   9        2.82        8.07      5.18 o 
   7   6   9       26.59       16.56     12.54 o 
  -8   7   9        1.21        3.53      3.85 o 
  -7   7   9        3.90        3.41      2.44 o 
  -6   7   9       10.33        7.30      2.56 o 
  -5   7   9       85.42       84.46     13.56 o 
  -4   7   9       32.06       26.39      7.38 o 
  -3   7   9       68.36       86.87      5.16 o 
  -2   7   9        0.28        4.01      1.99 o 
  -1   7   9       36.56       26.40      9.18 o 
   0   7   9        4.45        3.37      2.26 o 
   1   7   9       10.11        3.48      2.82 o 
   2   7   9        2.49        3.44      2.04 o 
 -20   0  10      227.80      276.87     11.97 o 
 -19   0  10        5.64        0.64      5.07 o 
 -18   0  10      232.31      230.93     14.55 o 
 -17   0  10      315.16      359.96     16.11 o 
 -16   0  10      224.62      233.71     15.52 o 
 -15   0  10        6.44        5.50      3.15 o 
 -14   0  10      436.06      410.85     12.32 o 
 -13   0  10      185.65      184.94      6.57 o 
 -12   0  10      145.21      139.28     11.18 o 
 -11   0  10        0.41        0.60      3.02 o 
 -10   0  10      247.40      298.95     10.19 o 
  -9   0  10     5421.43     6023.56     42.51 o 
  -8   0  10     2638.98     2704.02     44.85 o 
  -7   0  10       29.00       30.88      3.05 o 
  -6   0  10      667.64      712.61     19.67 o 
  -5   0  10     2054.91     2165.34     29.83 o 
  -4   0  10       22.08       16.82      4.51 o 
  -3   0  10      190.34      216.43      7.29 o 
  -2   0  10      152.67      182.67      7.25 o 
  -1   0  10       90.48      102.13      3.54 o 
   0   0  10      556.76      601.25     10.42 o 
   1   0  10     1182.06     1260.75     18.49 o 
   2   0  10      332.47      313.81      8.55 o 
   3   0  10       95.04       84.45      4.93 o 
   4   0  10      471.06      455.62     13.82 o 
   5   0  10      219.71      196.71      8.57 o 
   6   0  10      222.51      224.62      4.42 o 
   7   0  10      222.01      232.90      4.84 o 
   8   0  10        0.10        1.17      1.28 o 
   9   0  10     1290.82     1211.41     50.07 o 
  10   0  10        4.21        3.69      2.07 o 
  11   0  10      501.87      495.47     12.29 o 
  12   0  10      150.22      168.01     10.95 o 
  13   0  10        7.15        5.41      6.54 o 
  14   0  10        0.26        2.46      4.89 o 
 -20   1  10       50.54       41.81     17.47 o 
 -19   1  10        0.98        2.01      3.01 o 
 -18   1  10       20.69       15.36      6.60 o 
 -17   1  10       54.05       54.86     15.12 o 
 -16   1  10      457.27      476.80     11.77 o 
 -15   1  10      754.63      804.29     33.83 o 
 -14   1  10      302.89      300.54      7.23 o 
 -13   1  10       41.05       41.01      7.26 o 
 -12   1  10       25.54       17.87      4.13 o 
 -11   1  10      571.73      653.86     13.74 o 
 -10   1  10      148.03      178.88      4.95 o 
  -9   1  10        0.76        3.59      3.35 o 
  -8   1  10       76.56       77.30      3.27 o 
  -7   1  10       23.62       29.41      2.56 o 
  -6   1  10      416.39      456.99      4.72 o 
  -5   1  10       31.90       35.85      2.78 o 
  -4   1  10        1.52        0.99      1.36 o 
  -3   1  10     2992.45     3145.57     24.85 o 
  -2   1  10      197.14      204.17     10.67 o 
  -1   1  10       38.55       44.07      2.31 o 
   0   1  10     1012.30     1065.72     26.85 o 
   1   1  10       27.07       41.29      1.99 o 
   2   1  10      479.47      483.17      6.60 o 
   3   1  10       26.19       26.62      6.47 o 
   4   1  10      372.13      404.71      8.76 o 
   5   1  10     1177.41     1224.51     35.57 o 
   6   1  10      333.91      326.60      6.94 o 
   7   1  10      288.20      270.30      3.71 o 
   8   1  10       69.33       69.78      2.57 o 
   9   1  10      460.44      444.43      8.45 o 
  10   1  10        9.07        7.08      2.39 o 
  11   1  10        7.13        4.17      2.50 o 
  12   1  10       24.40       15.13      5.18 o 
  13   1  10        6.00        6.68      4.12 o 
  14   1  10        1.67        3.01      2.43 o 
 -19   2  10       21.15       13.49      5.32 o 
 -18   2  10       20.99       19.43      6.20 o 
 -17   2  10       20.23       15.04      3.19 o 
 -16   2  10       79.64       75.98      5.12 o 
 -15   2  10       47.31       36.75      9.58 o 
 -14   2  10      184.10      171.03      7.20 o 
 -13   2  10      327.50      340.46      7.49 o 
 -12   2  10        4.40        2.82      1.31 o 
 -11   2  10        2.07        4.30      1.12 o 
 -10   2  10        4.41        2.90      2.27 o 
  -9   2  10       43.83       52.88      5.32 o 
  -8   2  10      115.61      123.26      3.27 o 
  -7   2  10        6.75        4.95      1.39 o 
  -6   2  10      122.66      145.57      4.15 o 
  -5   2  10       25.16       31.27      4.24 o 
  -4   2  10     1614.50     1693.66     17.59 o 
  -3   2  10     3112.53     3008.53     35.79 o 
  -2   2  10      627.93      657.91      8.59 o 
  -1   2  10      979.64      929.34      9.14 o 
   0   2  10        5.45        4.83      1.29 o 
   1   2  10      348.61      361.63      6.07 o 
   2   2  10      187.58      188.60      3.85 o 
   3   2  10      547.32      519.81     11.89 o 
   4   2  10      363.93      368.80      9.12 o 
   5   2  10      183.91      188.98      4.45 o 
   6   2  10       11.47        8.85      3.46 o 
   7   2  10       95.41      100.03      3.93 o 
   8   2  10       48.30       47.24      3.20 o 
   9   2  10      162.50      150.83      7.06 o 
  10   2  10       12.35       12.90      3.80 o 
  11   2  10       24.76       22.14      7.00 o 
  12   2  10        0.10        1.66      1.73 o 
  13   2  10        0.46        1.09      2.19 o 
  14   2  10       56.27       68.38     13.66 o 
 -18   3  10       19.67       17.32      5.43 o 
 -17   3  10       62.27       47.36      5.88 o 
 -16   3  10      178.21      194.56     11.60 o 
 -15   3  10      272.73      276.35      6.70 o 
 -14   3  10      131.37      110.49      5.29 o 
 -13   3  10       49.29       56.26      5.12 o 
 -12   3  10      167.52      179.56      4.70 o 
 -11   3  10      599.68      610.43     11.57 o 
 -10   3  10      196.66      198.56      7.13 o 
  -9   3  10      475.08      532.79     19.20 o 
  -8   3  10      224.42      226.59      4.02 o 
  -7   3  10     1551.86     1578.74     34.21 o 
  -6   3  10      545.05      511.60     15.27 o 
  -5   3  10       35.39       45.80      3.27 o 
  -4   3  10       65.72       84.45      3.83 o 
  -3   3  10        3.46        2.64      1.56 o 
  -2   3  10      373.89      389.76      7.16 o 
  -1   3  10      521.82      483.00      6.59 o 
   0   3  10       39.73       36.55      1.96 o 
   1   3  10       64.79       59.75      1.98 o 
   2   3  10      782.55      795.25     15.19 o 
   3   3  10       76.49       73.38      3.42 o 
   4   3  10      367.34      343.48      8.17 o 
   5   3  10      208.19      200.16      7.63 o 
   6   3  10       57.94       54.24      4.98 o 
   7   3  10      261.32      279.28     14.40 o 
   8   3  10      710.31      780.01     45.70 o 
   9   3  10      316.88      325.51      7.26 o 
  10   3  10       38.84       29.82      9.13 o 
  11   3  10       46.71       45.93     12.52 o 
  12   3  10       70.46       75.06      9.58 o 
  13   3  10        5.56        6.59      2.99 o 
 -17   4  10        4.45        1.99      1.96 o 
 -16   4  10       11.09       12.87      3.67 o 
 -15   4  10        2.29        2.58      2.13 o 
 -14   4  10       13.32        6.49      3.06 o 
 -13   4  10       13.54       13.18      3.65 o 
 -12   4  10        2.85        5.24      1.85 o 
 -11   4  10       70.92       81.76      5.11 o 
 -10   4  10      118.88      106.58      3.76 o 
  -9   4  10        0.09        2.83      1.28 o 
  -8   4  10      356.82      341.73      6.81 o 
  -7   4  10      878.06      881.17     14.86 o 
  -6   4  10      394.28      382.37      6.87 o 
  -5   4  10       12.18       11.27      1.77 o 
  -4   4  10       28.65       27.69      2.62 o 
  -3   4  10       63.84       64.17      2.47 o 
  -2   4  10        0.03       -0.41      2.71 o 
  -1   4  10      107.06      104.83      4.66 o 
   0   4  10       18.78       21.74      8.49 o 
   1   4  10      402.51      434.67     13.24 o 
   2   4  10      995.68      962.94     36.06 o 
   3   4  10        2.12        1.53      2.40 o 
   4   4  10      381.63      396.66     10.01 o 
   5   4  10      115.95      125.68      7.38 o 
   6   4  10      542.19      591.62     15.52 o 
   7   4  10       62.03       76.42     14.28 o 
   8   4  10       47.18       42.36     11.95 o 
   9   4  10        0.22        0.43      3.29 o 
  10   4  10       70.35       70.93      6.36 o 
  11   4  10      252.28      265.17     11.46 o 
 -15   5  10        4.78        4.27      2.57 o 
 -14   5  10        0.41        2.85      2.42 o 
 -13   5  10        8.48        3.33      2.75 o 
 -12   5  10        0.92        2.70      2.55 o 
 -11   5  10        3.49        6.00      3.42 o 
 -10   5  10      127.71      121.63      4.21 o 
  -9   5  10       16.58       17.75      4.86 o 
  -8   5  10        0.10        1.25      1.88 o 
  -7   5  10       47.80       45.30      4.12 o 
  -6   5  10        0.07        1.54      1.32 o 
  -5   5  10       16.16       14.20      3.95 o 
  -4   5  10        0.42        1.90      2.53 o 
  -3   5  10       15.68       13.79      3.27 o 
  -2   5  10       73.68       62.79      9.18 o 
  -1   5  10       37.43       36.89      5.66 o 
   0   5  10       50.25       54.27     11.32 o 
   1   5  10       79.36       80.31      7.78 o 
   2   5  10       13.89       10.28      3.13 o 
   3   5  10       63.87       64.56      6.38 o 
   4   5  10        3.09        3.77      2.86 o 
   5   5  10       70.97       58.38      5.95 o 
   6   5  10      118.02      116.64     18.18 o 
   7   5  10       33.25       29.93      9.85 o 
   8   5  10       31.04       18.10      8.81 o 
   9   5  10        0.71        2.43      4.07 o 
 -12   6  10       38.16       36.12     11.53 o 
 -11   6  10       12.74        7.72      5.91 o 
 -10   6  10        5.50        8.84      3.25 o 
  -9   6  10        5.60        3.03      3.22 o 
  -8   6  10      124.27      125.61      4.75 o 
  -7   6  10       92.38       97.39      6.05 o 
  -6   6  10       34.22       31.03      6.62 o 
  -5   6  10      111.19      106.32      4.55 o 
  -4   6  10       28.65       19.28      5.13 o 
  -3   6  10       26.57       31.00      6.77 o 
  -2   6  10        0.16        3.25      2.42 o 
  -1   6  10        0.04        1.16      1.57 o 
   0   6  10        0.45        1.09      2.50 o 
   1   6  10       40.28       38.82      9.12 o 
   2   6  10       42.82       51.68      6.80 o 
   3   6  10        7.03        8.81      3.20 o 
   4   6  10        5.93        9.41      3.98 o 
   5   6  10        0.87        0.35      3.18 o 
   6   6  10      117.15      140.61      8.82 o 
   7   6  10       48.18       35.42     16.13 o 
  -7   7  10      183.87      205.36     13.00 o 
  -6   7  10       16.12       16.32      4.68 o 
  -5   7  10       32.27       27.43     10.60 o 
  -4   7  10       59.88       66.16      9.92 o 
  -3   7  10       15.25       13.61      5.76 o 
  -2   7  10       13.99       13.87      5.08 o 
  -1   7  10       10.74        9.66      3.79 o 
   0   7  10       93.20       93.54     13.67 o 
   1   7  10        0.85        1.29      2.37 o 
 -20   1  11       98.80      115.78     10.98 o 
 -19   1  11      126.30      128.36      8.60 o 
 -18   1  11       34.74       33.62      9.56 o 
 -17   1  11        5.68        3.57      4.67 o 
 -16   1  11      294.08      296.06     15.92 o 
 -15   1  11      141.70      137.24     13.59 o 
 -14   1  11       19.89       17.68      4.00 o 
 -13   1  11      171.02      170.00      3.95 o 
 -12   1  11       59.77       58.58      7.62 o 
 -11   1  11      256.92      277.19      6.96 o 
 -10   1  11      285.87      326.01      7.87 o 
  -9   1  11      263.14      274.42      5.68 o 
  -8   1  11      162.89      162.46      4.36 o 
  -7   1  11      199.13      227.91      4.94 o 
  -6   1  11      410.93      418.61     10.08 o 
  -5   1  11      137.17      141.86      3.08 o 
  -4   1  11        0.44        1.15      0.75 o 
  -3   1  11      882.02     1001.39     18.17 o 
  -2   1  11       58.27       58.86      2.15 o 
  -1   1  11      649.61      681.26      9.20 o 
   0   1  11      528.88      563.33     10.85 o 
   1   1  11      254.94      246.06      6.82 o 
   2   1  11      279.00      282.92      5.50 o 
   3   1  11       28.47       28.81      5.83 o 
   4   1  11        6.20        6.86      3.03 o 
   5   1  11      255.38      249.88      5.95 o 
   6   1  11      605.32      577.06     12.34 o 
   7   1  11      107.51      106.13      2.87 o 
   8   1  11       62.32       55.68      3.48 o 
   9   1  11       20.49       19.59      4.34 o 
  10   1  11        0.00        0.95      1.15 o 
  11   1  11        0.12        2.11      1.74 o 
  12   1  11        2.12        4.33      3.33 o 
  13   1  11        8.59        6.67      4.35 o 
  14   1  11        0.40        2.78      1.94 o 
 -19   2  11       50.77       43.40     18.58 o 
 -18   2  11       27.93       20.13      6.75 o 
 -17   2  11      327.30      360.29      8.13 o 
 -16   2  11       38.08       46.66      7.66 o 
 -15   2  11      139.29      135.03      5.01 o 
 -14   2  11       56.57       49.03      7.26 o 
 -13   2  11      445.14      421.77      9.73 o 
 -12   2  11       13.04       10.14      2.79 o 
 -11   2  11        0.30        0.90      1.05 o 
 -10   2  11       71.15       73.20      3.01 o 
  -9   2  11       26.76       29.98      2.79 o 
  -8   2  11      331.16      315.29      7.33 o 
  -7   2  11       71.29       66.21      4.59 o 
  -6   2  11      272.86      266.47      6.49 o 
  -5   2  11      962.36      929.17     30.64 o 
  -4   2  11      232.83      240.84      7.06 o 
  -3   2  11       85.75       68.42      2.92 o 
  -2   2  11       15.04       22.39      3.43 o 
  -1   2  11      747.99      684.01      9.14 o 
   0   2  11        4.09        3.47      1.04 o 
   1   2  11       52.18       49.22      2.24 o 
   2   2  11        5.99        2.45      1.35 o 
   3   2  11       39.71       47.46      7.55 o 
   4   2  11      739.50      720.48     32.02 o 
   5   2  11      436.98      433.43      9.91 o 
   6   2  11       76.84       70.45      4.21 o 
   7   2  11       71.68       73.20      3.33 o 
   8   2  11        2.11        1.05      1.64 o 
   9   2  11       22.69       16.38      8.05 o 
  10   2  11       39.98       30.31     10.94 o 
  11   2  11       29.98       27.27      9.48 o 
  12   2  11        4.23        5.74      1.95 o 
  13   2  11       28.02       28.89     11.21 o 
 -18   3  11        0.15        1.02      1.86 o 
 -17   3  11        0.10        1.41      2.03 o 
 -16   3  11        2.57        4.19      2.38 o 
 -15   3  11       73.76       71.51      6.20 o 
 -14   3  11      236.46      244.52     11.98 o 
 -13   3  11       26.29       21.43      3.82 o 
 -12   3  11       20.84       19.64      3.04 o 
 -11   3  11      315.93      292.92      4.78 o 
 -10   3  11      538.57      572.74     10.47 o 
  -9   3  11      141.41      132.35      4.06 o 
  -8   3  11      293.23      285.41      6.94 o 
  -7   3  11        5.98        5.55      2.27 o 
  -6   3  11      365.79      345.14     10.48 o 
  -5   3  11      377.96      375.29      7.80 o 
  -4   3  11      786.83      751.92     13.65 o 
  -3   3  11      374.25      371.27     11.70 o 
  -2   3  11      822.54      758.73     19.22 o 
  -1   3  11     1425.00     1336.30     22.30 o 
   0   3  11       45.99       40.80      2.14 o 
   1   3  11      425.22      389.20      7.31 o 
   2   3  11      148.21      133.43      6.37 o 
   3   3  11      102.84       98.47      4.13 o 
   4   3  11      352.08      353.11      8.88 o 
   5   3  11     1344.99     1360.17     54.92 o 
   6   3  11        0.05        1.76      1.86 o 
   7   3  11       52.91       53.69      5.05 o 
   8   3  11      589.48      609.86     13.44 o 
   9   3  11       78.01       80.27     10.29 o 
  10   3  11      201.79      214.28      8.94 o 
  11   3  11      111.39      125.67      7.34 o 
  12   3  11       53.78       48.32      4.60 o 
 -17   4  11       58.83       48.65      4.60 o 
 -16   4  11       11.45        9.85      3.75 o 
 -15   4  11       58.19       66.35      5.10 o 
 -14   4  11        0.55        0.94      2.83 o 
 -13   4  11       62.94       73.35      6.19 o 
 -12   4  11       22.96       16.37      3.56 o 
 -11   4  11      195.10      211.84      9.04 o 
 -10   4  11       20.03       16.75      3.75 o 
  -9   4  11      224.55      215.64      5.56 o 
  -8   4  11       72.90       75.10      4.36 o 
  -7   4  11        7.12       10.75      2.84 o 
  -6   4  11       32.07       40.29      3.29 o 
  -5   4  11       20.58       15.86      2.23 o 
  -4   4  11       36.58       40.65      2.47 o 
  -3   4  11        1.48        2.46      1.50 o 
  -2   4  11      494.53      530.63     13.26 o 
  -1   4  11       44.05       35.04      7.08 o 
   0   4  11       96.30       76.77     13.38 o 
   1   4  11      508.42      534.51     12.33 o 
   2   4  11        1.66        2.28      3.59 o 
   3   4  11        1.54        0.73      3.15 o 
   4   4  11      479.36      477.08     11.95 o 
   5   4  11      603.48      593.52     15.77 o 
   6   4  11       14.60       15.62      4.92 o 
   7   4  11      679.46      733.00     53.37 o 
   8   4  11       55.90       52.44     12.14 o 
   9   4  11      153.93      165.46     17.34 o 
  10   4  11       10.00        7.43      7.07 o 
  11   4  11       86.83       94.40     11.13 o 
 -15   5  11        4.02        3.40      3.01 o 
 -14   5  11        1.36        2.95      4.39 o 
 -13   5  11        3.25        4.95      2.83 o 
 -12   5  11       72.51       71.49     11.08 o 
 -11   5  11       74.10       83.47      6.67 o 
 -10   5  11        6.27        4.27      2.10 o 
  -9   5  11       58.58       49.59      3.97 o 
  -8   5  11       69.05       50.85      8.93 o 
  -7   5  11      130.95      133.28      7.42 o 
  -6   5  11        2.33        3.43      2.39 o 
  -5   5  11       52.71       56.08      4.79 o 
  -4   5  11       16.02       17.72      3.41 o 
  -3   5  11        0.54       -1.38      2.50 o 
  -2   5  11       90.86       91.52      5.66 o 
  -1   5  11      128.10      119.76      6.03 o 
   0   5  11      282.26      258.80     20.42 o 
   1   5  11       73.35       68.57      5.94 o 
   2   5  11       24.52       14.59      5.19 o 
   3   5  11       56.06       63.85      5.71 o 
   4   5  11        0.94        1.08      1.87 o 
   5   5  11        2.06        3.21      2.48 o 
   6   5  11        1.79        4.77      4.07 o 
   7   5  11       46.66       39.24     15.68 o 
   8   5  11       63.16       72.79     12.43 o 
   9   5  11        9.23       10.18      6.06 o 
 -12   6  11        1.13        3.78      4.43 o 
 -11   6  11       52.21       37.98     13.47 o 
 -10   6  11       22.55       16.78      6.48 o 
  -9   6  11        0.58       -0.30      3.25 o 
  -8   6  11       16.46       14.65      3.52 o 
  -7   6  11        0.56        3.64      2.26 o 
  -6   6  11       43.95       38.93      5.56 o 
  -5   6  11      112.12      120.76      8.97 o 
  -4   6  11       60.13       63.87      4.51 o 
  -3   6  11       77.30       79.18      4.22 o 
  -2   6  11       17.76       18.12      4.55 o 
  -1   6  11       35.35       36.04      8.69 o 
   0   6  11       19.58       20.87      6.63 o 
   1   6  11        3.25        4.53      2.84 o 
   2   6  11        1.20        1.12      2.47 o 
   3   6  11      103.07      116.94      7.93 o 
   4   6  11       16.58       18.46      9.18 o 
   5   6  11       46.72       45.67     24.10 o 
   6   6  11       57.98       49.15     13.28 o 
  -6   7  11       46.43       60.73      6.28 o 
  -5   7  11       32.23       28.70      9.92 o 
  -4   7  11        7.64       10.02      3.20 o 
  -3   7  11        2.97        2.34      2.84 o 
  -2   7  11        0.35        0.37      3.04 o 
  -1   7  11       39.19       42.43      7.98 o 
 -20   0  12       48.22       25.92     11.39 o 
 -19   0  12        2.60        3.20      7.99 o 
 -18   0  12      277.28      275.17     15.31 o 
 -17   0  12        0.03       -6.98      9.51 o 
 -16   0  12      191.66      208.44     16.81 o 
 -15   0  12        0.04       -1.67      6.01 o 
 -14   0  12      632.27      685.31     33.37 o 
 -13   0  12       82.62       81.16      6.39 o 
 -12   0  12      749.17      854.65     26.13 o 
 -11   0  12      301.01      332.89     14.74 o 
 -10   0  12       27.17       19.59      5.82 o 
  -9   0  12        1.80        1.63      1.42 o 
  -8   0  12        1.70        3.83      1.70 o 
  -7   0  12      399.03      455.32     19.91 o 
  -6   0  12      180.09      178.69      8.12 o 
  -5   0  12      165.65      148.20      6.92 o 
  -4   0  12     3480.53     3766.25     42.68 o 
  -3   0  12      444.72      509.81     16.72 o 
  -2   0  12      939.85      907.27     19.18 o 
  -1   0  12      271.19      266.55      9.32 o 
   0   0  12        0.01        1.58      1.40 o 
   1   0  12       78.30       89.43      3.87 o 
   2   0  12       55.81       49.52      4.50 o 
   3   0  12       21.95       19.67      6.91 o 
   4   0  12      886.04      951.60     34.67 o 
   5   0  12      151.85      148.24      5.35 o 
   6   0  12      811.92      808.53     27.44 o 
   7   0  12      950.76      983.76     35.43 o 
   8   0  12       65.87       75.76      4.82 o 
   9   0  12        1.38        0.89      1.02 o 
  10   0  12      196.85      173.65     12.88 o 
  11   0  12       20.50       14.61      9.50 o 
  12   0  12        1.87        6.13      6.51 o 
  13   0  12       45.29       27.29     17.87 o 
 -20   1  12        0.11        1.43      5.74 o 
 -19   1  12        6.49        5.79      3.95 o 
 -18   1  12       10.67       12.81      4.98 o 
 -17   1  12        4.24        2.66      2.21 o 
 -16   1  12        6.58        2.81      2.74 o 
 -15   1  12      132.06      129.70      6.00 o 
 -14   1  12       31.62       29.28      7.13 o 
 -13   1  12       26.97       19.34      5.26 o 
 -12   1  12       16.23       23.72      3.92 o 
 -11   1  12      158.08      159.89      4.83 o 
 -10   1  12       11.43       10.85      2.54 o 
  -9   1  12      240.00      250.95      5.64 o 
  -8   1  12      948.06      995.39     13.64 o 
  -7   1  12        0.24        1.27      1.14 o 
  -6   1  12        0.82        1.92      0.80 o 
  -5   1  12       40.55       40.42      2.76 o 
  -4   1  12       82.48       92.80      3.13 o 
  -3   1  12     1286.22     1341.33     11.59 o 
  -2   1  12       41.45       39.74      2.33 o 
  -1   1  12      103.98       98.32      4.44 o 
   0   1  12       34.29       30.24      3.85 o 
   1   1  12      532.87      560.00     10.64 o 
   2   1  12        8.37       17.12      4.13 o 
   3   1  12       40.31       40.58      2.61 o 
   4   1  12      112.32      113.09      3.32 o 
   5   1  12       41.39       33.52      3.34 o 
   6   1  12      256.30      248.47      5.00 o 
   7   1  12      197.33      196.14      4.59 o 
   8   1  12      436.90      421.33     12.52 o 
   9   1  12       44.82       43.15      3.27 o 
  10   1  12        5.07        2.63      1.30 o 
  11   1  12       29.75       28.14     10.30 o 
  12   1  12      111.37      110.51      6.53 o 
  13   1  12        9.05        6.34      3.13 o 
 -19   2  12      102.44       93.39      8.49 o 
 -18   2  12        7.27        8.03      4.89 o 
 -17   2  12       56.28       52.06      6.55 o 
 -16   2  12      978.15     1000.41     16.25 o 
 -15   2  12       91.24       80.84     15.05 o 
 -14   2  12        7.34        6.64      2.01 o 
 -13   2  12        8.67        5.12      2.22 o 
 -12   2  12       68.74       73.01      5.85 o 
 -11   2  12       60.36       55.98      4.10 o 
 -10   2  12       19.23       20.65      3.48 o 
  -9   2  12        0.05       -1.74      1.74 o 
  -8   2  12        3.52        3.79      1.73 o 
  -7   2  12       83.60       95.89      4.43 o 
  -6   2  12      400.96      431.98      8.54 o 
  -5   2  12        0.07        4.58      3.20 o 
  -4   2  12      144.28      144.70      4.27 o 
  -3   2  12       50.81       48.99      3.01 o 
  -2   2  12       73.27       78.64      2.71 o 
  -1   2  12      311.86      328.95      4.94 o 
   0   2  12      242.32      254.06      6.71 o 
   1   2  12      312.08      307.79      7.63 o 
   2   2  12      224.68      239.80      7.44 o 
   3   2  12      241.15      256.30      5.44 o 
   4   2  12     1511.68     1521.87     29.00 o 
   5   2  12       65.64       69.12      4.68 o 
   6   2  12       64.67       55.94      5.51 o 
   7   2  12       31.54       36.20      3.73 o 
   8   2  12       51.60       46.45      5.62 o 
   9   2  12        8.76        4.95      3.30 o 
  10   2  12        3.38        2.13      4.21 o 
  11   2  12       11.21       10.90      7.24 o 
  12   2  12        1.09        1.75      1.34 o 
 -18   3  12        0.01        0.84      2.09 o 
 -17   3  12        3.11        3.30      2.81 o 
 -16   3  12      140.46      140.32      6.00 o 
 -15   3  12        0.13        0.47      2.35 o 
 -14   3  12       31.81       43.34      6.44 o 
 -13   3  12       42.59       46.37      8.95 o 
 -12   3  12       51.23       44.73      2.58 o 
 -11   3  12      136.14      134.49      3.28 o 
 -10   3  12       11.25       10.71      2.68 o 
  -9   3  12      298.86      326.29      7.69 o 
  -8   3  12     1121.05     1107.47     19.59 o 
  -7   3  12      304.97      321.02      8.23 o 
  -6   3  12     1156.99     1150.17     20.54 o 
  -5   3  12      905.57      932.50     27.17 o 
  -4   3  12       26.33       29.35      4.59 o 
  -3   3  12     1695.89     1714.02     26.03 o 
  -2   3  12      364.78      344.13      8.21 o 
  -1   3  12      183.23      167.71      4.41 o 
   0   3  12       77.05       65.79      3.71 o 
   1   3  12       34.01       26.31      4.32 o 
   2   3  12      312.53      345.94      7.74 o 
   3   3  12       51.35       44.55     10.52 o 
   4   3  12       49.78       48.66      5.67 o 
   5   3  12       58.80       66.73      4.65 o 
   6   3  12       99.44      106.94      4.87 o 
   7   3  12       50.25       43.66     12.38 o 
   8   3  12      100.06       88.97      6.87 o 
   9   3  12      126.86      134.02      7.74 o 
  10   3  12        0.73        1.77      5.48 o 
  11   3  12        0.22        1.52      1.48 o 
 -17   4  12      124.38      104.81      8.73 o 
 -16   4  12        0.77        3.93      2.53 o 
 -15   4  12        0.89        4.07      1.90 o 
 -14   4  12       15.83       14.00      4.45 o 
 -13   4  12        0.55        3.02      2.02 o 
 -12   4  12       86.36       83.26     10.15 o 
 -11   4  12      542.98      593.82     11.92 o 
 -10   4  12      482.41      502.83     11.23 o 
  -9   4  12       67.77       69.63      4.92 o 
  -8   4  12      268.42      266.33      6.35 o 
  -7   4  12       60.63       50.21      3.34 o 
  -6   4  12        0.21        1.14      1.51 o 
  -5   4  12      504.49      501.61      9.56 o 
  -4   4  12       34.37       27.22      3.44 o 
  -3   4  12      482.05      487.82     14.64 o 
  -2   4  12      803.69      774.44     14.65 o 
  -1   4  12      337.29      313.68      7.14 o 
   0   4  12        0.64        3.84      1.86 o 
   1   4  12       11.28       14.83      2.50 o 
   2   4  12      284.49      276.35     13.41 o 
   3   4  12        2.61        3.01      3.00 o 
   4   4  12        0.02        2.25      1.87 o 
   5   4  12       38.44       44.00      5.73 o 
   6   4  12       87.06       72.19     11.61 o 
   7   4  12      706.20      727.74     39.51 o 
   8   4  12      473.11      549.21     11.37 o 
   9   4  12        3.98        3.71      3.36 o 
  10   4  12        9.19        0.71      5.22 o 
 -15   5  12       31.46       20.33      8.08 o 
 -14   5  12       18.19       18.67      6.44 o 
 -13   5  12        1.97        1.55      2.68 o 
 -12   5  12       30.48       32.89      7.64 o 
 -11   5  12       11.87        5.78      3.56 o 
 -10   5  12       29.37       24.20      5.03 o 
  -9   5  12       44.65       46.02      5.81 o 
  -8   5  12       10.94       12.61      3.28 o 
  -7   5  12        2.67        3.72      2.32 o 
  -6   5  12       39.28       29.67      5.55 o 
  -5   5  12        6.27        7.07      2.38 o 
  -4   5  12        4.94        6.39      1.98 o 
  -3   5  12       18.32       14.24      2.38 o 
  -2   5  12       30.41       30.48      4.75 o 
  -1   5  12       31.63       19.47      5.04 o 
   0   5  12       13.06       11.78      4.68 o 
   1   5  12      119.20      106.45      4.93 o 
   2   5  12       57.68       59.31      8.45 o 
   3   5  12       73.92       61.46      3.79 o 
   4   5  12      127.99      124.80      5.73 o 
   5   5  12        6.53        6.18      2.61 o 
   6   5  12       25.64       22.57      7.70 o 
   7   5  12       52.00       48.60     10.71 o 
   8   5  12       25.29       18.24     11.24 o 
 -12   6  12       42.73       34.60     11.51 o 
 -11   6  12       16.20       12.66      5.55 o 
 -10   6  12       17.98       16.74      6.01 o 
  -9   6  12       26.31       22.19      6.24 o 
  -8   6  12       24.03       19.46      6.51 o 
  -7   6  12       38.06       30.64      8.93 o 
  -6   6  12       20.41       24.33      6.18 o 
  -5   6  12       13.96       13.82      3.88 o 
  -4   6  12        3.21        3.02      2.28 o 
  -3   6  12       55.76       61.32      8.61 o 
  -2   6  12        0.00        1.69      1.53 o 
  -1   6  12       18.40       21.88      5.69 o 
   0   6  12       11.65        8.78      4.57 o 
   1   6  12       31.49       26.96      7.76 o 
   2   6  12        4.23        4.75      2.47 o 
   3   6  12       11.50       11.27      5.31 o 
   4   6  12        8.97        7.96      5.49 o 
   5   6  12       14.39        6.73      5.69 o 
 -20   1  13       62.13       78.80     11.79 o 
 -19   1  13       10.94        8.75      4.51 o 
 -18   1  13       35.10       21.92     11.52 o 
 -17   1  13       11.89        7.85      3.31 o 
 -16   1  13       88.97       89.20     11.64 o 
 -15   1  13       27.39       22.65      4.63 o 
 -14   1  13        1.03        2.05      1.83 o 
 -13   1  13      145.01      154.77      4.42 o 
 -12   1  13       11.81        7.93      2.35 o 
 -11   1  13        7.90       10.12      3.00 o 
 -10   1  13       28.54       27.64      3.47 o 
  -9   1  13        0.30        0.96      0.88 o 
  -8   1  13      187.74      182.87      3.60 o 
  -7   1  13       16.84       25.56      2.57 o 
  -6   1  13       93.51       87.88      1.81 o 
  -5   1  13       83.18       85.30      2.47 o 
  -4   1  13       78.71       80.61      2.70 o 
  -3   1  13      188.65      191.88      6.29 o 
  -2   1  13        1.57        2.67      1.39 o 
  -1   1  13        3.97        3.70      2.22 o 
   0   1  13        7.10        5.02      1.99 o 
   1   1  13      147.47      151.37      4.55 o 
   2   1  13      479.74      468.10     10.69 o 
   3   1  13       21.27       16.31      3.62 o 
   4   1  13       33.67       29.61      8.40 o 
   5   1  13      497.66      510.04     16.56 o 
   6   1  13      159.88      165.33      3.93 o 
   7   1  13        8.24        8.29      2.53 o 
   8   1  13       57.89       58.11      3.22 o 
   9   1  13       76.17       77.16      3.43 o 
  10   1  13       12.38        9.20      4.14 o 
  11   1  13      103.73      102.57      5.55 o 
 -19   2  13        7.50        9.69      4.52 o 
 -18   2  13      221.02      209.99      9.55 o 
 -17   2  13       21.26       22.05      6.92 o 
 -16   2  13      224.33      257.97      8.72 o 
 -15   2  13       24.60       42.41      8.92 o 
 -14   2  13      147.44      155.37      5.27 o 
 -13   2  13       15.61       11.47      3.23 o 
 -12   2  13       31.31       36.80      2.46 o 
 -11   2  13      279.47      293.29      4.60 o 
 -10   2  13      240.92      248.28      4.22 o 
  -9   2  13       59.85       61.38      3.21 o 
  -8   2  13       69.00       67.24      3.74 o 
  -7   2  13       57.40       63.62      4.13 o 
  -6   2  13      140.66      116.66      5.66 o 
  -5   2  13      164.72      143.91      2.75 o 
  -4   2  13      106.41      106.30      2.74 o 
  -3   2  13       82.58       82.00      2.37 o 
  -2   2  13       34.00       36.78      5.01 o 
  -1   2  13        0.91        1.37      1.18 o 
   0   2  13       72.54       65.17      2.60 o 
   1   2  13      104.55      105.92      9.51 o 
   2   2  13       42.77       31.62      8.88 o 
   3   2  13       33.94       30.76      9.01 o 
   4   2  13      567.85      562.34     33.30 o 
   5   2  13      136.60      136.23     10.00 o 
   6   2  13        0.60        0.61      1.89 o 
   7   2  13       11.69        9.86      4.69 o 
   8   2  13        0.41        0.37      1.27 o 
   9   2  13       45.09       26.89     14.71 o 
  10   2  13       32.87       36.16      4.09 o 
  11   2  13        8.04        5.18      3.48 o 
  12   2  13        6.83        7.51      2.84 o 
 -18   3  13      147.10      144.44      5.68 o 
 -17   3  13      202.40      216.56      9.42 o 
 -16   3  13      111.07      121.01      6.83 o 
 -15   3  13       58.46       55.07      9.15 o 
 -14   3  13      406.78      416.64      8.52 o 
 -13   3  13      174.13      180.31     11.37 o 
 -12   3  13      229.45      239.19      8.16 o 
 -11   3  13       38.32       30.88      2.60 o 
 -10   3  13      257.71      276.89      6.97 o 
  -9   3  13      472.57      514.03     19.64 o 
  -8   3  13     1799.28     1813.94     44.56 o 
  -7   3  13      281.94      282.73      5.71 o 
  -6   3  13       90.85       79.17      5.06 o 
  -5   3  13     2160.40     2102.68     33.23 o 
  -4   3  13      588.70      555.35     13.28 o 
  -3   3  13      827.56      774.11     12.50 o 
  -2   3  13       24.49       19.89      3.17 o 
  -1   3  13        1.80        2.39      1.54 o 
   0   3  13      111.82      117.37      3.97 o 
   1   3  13     1015.57      986.63     24.73 o 
   2   3  13        9.13        8.64      3.60 o 
   3   3  13        2.79        3.23      1.85 o 
   4   3  13      253.09      243.22      7.42 o 
   5   3  13      140.89      156.45      5.41 o 
   6   3  13        3.29        6.00      3.01 o 
   7   3  13       53.76       54.35      8.96 o 
   8   3  13        0.79        3.61      2.71 o 
   9   3  13        5.72        2.97      4.06 o 
  10   3  13       98.77      119.53      8.65 o 
  11   3  13        2.90        3.01      1.59 o 
 -17   4  13       57.42       47.91      5.34 o 
 -16   4  13       55.28       57.85      7.75 o 
 -15   4  13        0.06        2.12      2.29 o 
 -14   4  13       91.38       93.99      7.35 o 
 -13   4  13       17.28       12.16      4.14 o 
 -12   4  13      165.22      180.57     11.74 o 
 -11   4  13        4.22        4.30      1.70 o 
 -10   4  13        3.74        6.80      2.07 o 
  -9   4  13       92.91       86.88      5.52 o 
  -8   4  13      265.05      274.82      9.43 o 
  -7   4  13       63.18       55.22      4.60 o 
  -6   4  13      337.94      348.08      8.40 o 
  -5   4  13      295.85      264.86      6.40 o 
  -4   4  13      722.91      693.63     13.52 o 
  -3   4  13        0.04        3.58      2.05 o 
  -2   4  13       21.22       12.18      3.49 o 
  -1   4  13      545.41      487.68     25.74 o 
   0   4  13      287.15      286.49      8.03 o 
   1   4  13       87.35       96.22      4.32 o 
   2   4  13      146.59      133.97     11.48 o 
   3   4  13        4.98        1.65      1.83 o 
   4   4  13       78.21       70.92      7.80 o 
   5   4  13        9.47        9.65      3.21 o 
   6   4  13       55.97       53.72      6.03 o 
   7   4  13       31.47       22.93      8.85 o 
   9   4  13       87.16       79.94      7.72 o 
 -15   5  13       32.84       25.26     12.72 o 
 -14   5  13       95.94      123.93      6.86 o 
 -13   5  13       85.74       89.12     19.23 o 
 -12   5  13       31.65       14.89      7.03 o 
 -11   5  13       26.54       33.20     12.04 o 
 -10   5  13       26.17       19.69      4.87 o 
  -9   5  13       31.84       32.12      8.62 o 
  -8   5  13       10.13       10.67      2.78 o 
  -7   5  13       23.41       30.41      4.69 o 
  -6   5  13        1.11        1.79      1.84 o 
  -5   5  13       30.79       29.17      5.93 o 
  -4   5  13       25.04       26.27      4.93 o 
  -3   5  13        0.07        2.94      1.74 o 
  -2   5  13        1.08        6.99      2.40 o 
  -1   5  13        0.73       -0.05      2.78 o 
   0   5  13      417.59      403.43      9.13 o 
   1   5  13        5.53        5.75      2.89 o 
   2   5  13        1.90        1.68      2.73 o 
   3   5  13       18.85       17.54      4.76 o 
   4   5  13        0.97        3.03      1.97 o 
   5   5  13        0.01        1.89      1.84 o 
   6   5  13       16.55       14.32      6.19 o 
   7   5  13        8.78        8.34      4.13 o 
 -11   6  13        5.10        3.63      3.16 o 
 -10   6  13        5.20        4.66      3.30 o 
  -9   6  13       56.69       57.05      6.33 o 
  -8   6  13      193.15      218.37      5.80 o 
  -7   6  13       43.84       65.44      6.87 o 
  -6   6  13       91.95      115.94      6.56 o 
  -5   6  13        0.60        1.87      2.10 o 
  -4   6  13       79.57       87.40      6.94 o 
  -3   6  13       50.66       47.05     10.68 o 
  -2   6  13        4.66        7.52      3.22 o 
  -1   6  13      173.63      191.58      5.99 o 
   0   6  13       66.03       62.53     11.69 o 
   1   6  13       44.83       25.42      8.23 o 
   2   6  13       74.90       72.78      7.00 o 
   3   6  13        0.09        3.57      2.13 o 
   4   6  13        2.99        2.02      3.56 o 
 -20   0  14       82.53       90.75     13.75 o 
 -19   0  14        9.10       11.24      8.00 o 
 -18   0  14       70.77       68.63     29.41 o 
 -17   0  14      161.16      162.81     13.15 o 
 -16   0  14      108.83      104.61     14.69 o 
 -15   0  14        3.21        4.67      4.33 o 
 -14   0  14       18.23       14.86      5.60 o 
 -13   0  14       93.22      108.11      9.10 o 
 -12   0  14       66.14       65.99      5.13 o 
 -11   0  14      412.46      435.81     12.99 o 
 -10   0  14       16.07       15.43      5.32 o 
  -9   0  14       41.02       44.97      3.47 o 
  -8   0  14      249.67      270.61      9.48 o 
  -7   0  14      161.88      139.35      6.30 o 
  -6   0  14       34.73       45.46      7.09 o 
  -5   0  14      715.45      770.56     27.43 o 
  -4   0  14      519.80      550.34     14.63 o 
  -3   0  14      220.38      215.89      6.45 o 
  -2   0  14      381.46      439.05     14.35 o 
  -1   0  14      207.92      218.26      6.30 o 
   0   0  14       48.78       47.56      2.58 o 
   1   0  14      258.42      267.32      9.22 o 
   2   0  14      609.64      631.69     43.18 o 
   3   0  14        3.31        5.69      3.62 o 
   4   0  14       35.65       42.76      3.69 o 
   5   0  14      397.01      410.49     17.08 o 
   6   0  14        0.00        3.96      2.61 o 
   7   0  14        1.04        2.78      2.15 o 
   8   0  14      698.01      709.50     18.90 o 
   9   0  14      412.40      393.79     16.48 o 
  10   0  14      260.23      276.25     10.67 o 
 -20   1  14        6.56        7.51      6.97 o 
 -19   1  14       99.72      106.62     13.12 o 
 -18   1  14        0.68        5.59      6.54 o 
 -17   1  14       76.79       77.54      7.37 o 
 -16   1  14       95.53       71.25     16.57 o 
 -15   1  14       57.29       46.44      9.85 o 
 -14   1  14       32.32       30.48      2.79 o 
 -13   1  14      127.75      117.03      4.08 o 
 -12   1  14      135.78      130.01      4.27 o 
 -11   1  14      376.96      406.72      9.57 o 
 -10   1  14       44.06       53.94      4.95 o 
  -9   1  14      243.56      246.99      4.52 o 
  -8   1  14       87.08       79.34      2.75 o 
  -7   1  14       95.06       95.90      3.56 o 
  -6   1  14      316.64      314.51      7.72 o 
  -5   1  14      667.58      711.08     10.84 o 
  -4   1  14      616.23      605.99      9.58 o 
  -3   1  14      515.58      493.04      7.31 o 
  -2   1  14      181.52      208.50      5.10 o 
  -1   1  14     1211.91     1176.02     67.94 o 
   0   1  14       20.93       21.71      6.45 o 
   1   1  14        2.43        1.73      1.20 o 
   2   1  14      829.98      903.56     29.53 o 
   3   1  14      850.91      837.19     17.86 o 
   4   1  14      179.15      177.73      5.40 o 
   5   1  14        1.82        0.08      1.90 o 
   6   1  14      154.51      162.09      4.30 o 
   7   1  14        5.25        6.51      1.88 o 
   8   1  14      344.68      354.67      7.03 o 
   9   1  14       46.42       53.55      2.90 o 
  10   1  14       42.75       38.22      9.11 o 
  11   1  14        3.72        3.03      3.99 o 
 -19   2  14        4.21        7.19      4.69 o 
 -18   2  14       25.05       12.07      4.12 o 
 -17   2  14      141.18      146.71      6.81 o 
 -16   2  14       51.99       52.06     13.33 o 
 -15   2  14      757.81      789.07     13.06 o 
 -14   2  14       43.73       39.40      7.88 o 
 -13   2  14      103.14      103.80      5.68 o 
 -12   2  14        2.23        1.91      1.92 o 
 -11   2  14      157.68      163.38      4.53 o 
 -10   2  14        2.78        1.66      1.37 o 
  -9   2  14      203.72      197.48      4.37 o 
  -8   2  14      417.03      441.74     10.39 o 
  -7   2  14        5.94        4.83      2.10 o 
  -6   2  14     1047.85     1043.09     18.89 o 
  -5   2  14      467.26      445.28     10.88 o 
  -4   2  14      271.75      274.70      5.36 o 
  -3   2  14        0.65        1.91      1.00 o 
  -2   2  14        7.67        7.02      1.71 o 
  -1   2  14       12.23       12.54      3.23 o 
   0   2  14      128.87      133.34      8.04 o 
   1   2  14       63.61       62.13      4.82 o 
   2   2  14      846.18      884.26     23.89 o 
   3   2  14     2155.51     2124.81     51.71 o 
   4   2  14      586.81      592.52     16.34 o 
   5   2  14       31.68       18.97      5.49 o 
   6   2  14        0.35        1.89      2.14 o 
   7   2  14      104.85       85.44      7.61 o 
   8   2  14       36.84       30.34      3.90 o 
   9   2  14        0.38        0.48      1.64 o 
  10   2  14        1.23        1.92      4.28 o 
  11   2  14        0.11       -1.47      3.21 o 
 -18   3  14      156.93      176.90     14.31 o 
 -17   3  14       52.10       37.73     10.38 o 
 -16   3  14       97.27      102.78      8.47 o 
 -15   3  14       12.31       13.79      3.38 o 
 -14   3  14        0.33       -0.84      4.09 o 
 -13   3  14      237.00      257.66      4.82 o 
 -12   3  14        0.03        3.45      1.54 o 
 -11   3  14      115.92      116.31      3.45 o 
 -10   3  14       74.80       76.59      3.93 o 
  -9   3  14      415.98      420.88     13.33 o 
  -8   3  14      992.41     1018.04     27.94 o 
  -7   3  14       78.84       85.09      4.45 o 
  -6   3  14       95.61       79.94      5.57 o 
  -5   3  14     1316.34     1302.72     19.73 o 
  -4   3  14       58.18       64.41      3.88 o 
  -3   3  14      105.70      115.65      3.67 o 
  -2   3  14       43.81       48.58      3.62 o 
  -1   3  14        2.16        1.28      1.41 o 
   0   3  14       29.79       25.28      4.45 o 
   1   3  14       86.55       74.36      8.11 o 
   2   3  14      101.12      105.65      4.04 o 
   3   3  14       13.66       14.23      4.41 o 
   4   3  14        0.01       -0.26      3.48 o 
   5   3  14       39.79       47.28      6.47 o 
   6   3  14      103.44      103.46      6.34 o 
   7   3  14        4.51        1.75      2.98 o 
   8   3  14       20.62       20.43     12.54 o 
   9   3  14       10.92        9.49      8.04 o 
  10   3  14      251.51      310.66     30.67 o 
 -16   4  14       64.68       71.20     10.15 o 
 -15   4  14       55.33       51.24     12.71 o 
 -14   4  14       70.67       71.35      6.29 o 
 -13   4  14       58.17       48.38      5.04 o 
 -12   4  14      232.91      237.12      9.11 o 
 -11   4  14       16.73       13.28      2.92 o 
 -10   4  14        0.40        1.87      1.71 o 
  -9   4  14       47.18       42.94      3.16 o 
  -8   4  14      300.88      286.62      6.98 o 
  -7   4  14      156.84      167.37      5.02 o 
  -6   4  14      126.03      107.55      4.94 o 
  -5   4  14      287.26      286.09      7.18 o 
  -4   4  14       33.84       31.85      6.62 o 
  -3   4  14      112.92      106.40      4.96 o 
  -2   4  14       91.73       84.55      4.42 o 
  -1   4  14        0.33        2.46      4.02 o 
   0   4  14      131.40      130.01      7.13 o 
   1   4  14        0.94        2.65      2.23 o 
   2   4  14       12.33        8.46      3.19 o 
   3   4  14        6.57        8.65      3.03 o 
   4   4  14      103.09      118.32      7.17 o 
   5   4  14       97.76      112.24      5.59 o 
   6   4  14       37.88       31.27     11.95 o 
   7   4  14        1.14        2.26      3.71 o 
   8   4  14       42.52       43.96      4.94 o 
 -14   5  14       32.47       24.05     10.10 o 
 -13   5  14       18.15       16.05      7.87 o 
 -12   5  14       37.70       29.03     16.16 o 
 -11   5  14       62.75       75.69     13.96 o 
 -10   5  14        1.56        2.83      2.19 o 
  -9   5  14        3.62        3.57      1.88 o 
  -8   5  14        8.16       12.29      3.42 o 
  -7   5  14       29.51       16.61      4.53 o 
  -6   5  14        1.93        2.72      2.78 o 
  -5   5  14       12.48        4.48      2.56 o 
  -4   5  14       27.13       21.96      5.04 o 
  -3   5  14       33.29       30.20      5.73 o 
  -2   5  14        5.11        5.48      2.89 o 
  -1   5  14        2.23        2.41      2.07 o 
   0   5  14        0.33        1.14      2.22 o 
   1   5  14       65.58       70.19      9.44 o 
   2   5  14      129.02      138.50      8.65 o 
   3   5  14        1.28        3.96      2.66 o 
   4   5  14       79.66      115.60      6.01 o 
   5   5  14       85.80       89.64      6.97 o 
   6   5  14       33.75       23.33     18.89 o 
 -10   6  14        1.77        5.46      4.04 o 
  -9   6  14       11.73       12.66      4.18 o 
  -8   6  14       18.87       20.70      3.73 o 
  -7   6  14        1.12        1.31      2.03 o 
  -6   6  14        4.26        3.57      2.43 o 
  -5   6  14       28.36       25.53      6.84 o 
  -4   6  14        6.57       10.09      2.49 o 
  -3   6  14        0.65        3.05      2.36 o 
  -2   6  14       75.51       88.21     11.39 o 
  -1   6  14        1.79        3.82      1.74 o 
   0   6  14       12.78       11.13      5.42 o 
   1   6  14        0.62        1.12      2.46 o 
   2   6  14       26.66       22.04      8.38 o 
 -19   1  15       22.18       23.77      7.65 o 
 -18   1  15       48.11       32.49     14.42 o 
 -17   1  15       51.47       50.05     14.33 o 
 -16   1  15       60.50       63.43      6.40 o 
 -15   1  15       91.00       84.04      7.17 o 
 -14   1  15        0.55        0.55      2.43 o 
 -13   1  15        0.02        2.53      2.13 o 
 -12   1  15        0.78        2.78      2.01 o 
 -11   1  15       41.38       45.58      6.79 o 
 -10   1  15       69.07       72.79      3.47 o 
  -9   1  15       48.54       47.88      2.25 o 
  -8   1  15       69.28       71.58      2.71 o 
  -7   1  15      283.68      275.26      6.06 o 
  -6   1  15       48.16       50.74      3.35 o 
  -5   1  15      202.71      209.89      5.26 o 
  -4   1  15      620.52      652.23     12.90 o 
  -3   1  15        3.56        4.52      1.51 o 
  -2   1  15      225.82      219.64      4.21 o 
  -1   1  15       22.15       23.71      6.29 o 
   0   1  15      938.34     1003.34     33.48 o 
   1   1  15      129.15      114.11      4.11 o 
   2   1  15     1254.70     1241.14     36.23 o 
   3   1  15        2.08        1.62      3.76 o 
   4   1  15        0.25        0.15      2.43 o 
   5   1  15       60.89       63.15      3.00 o 
   6   1  15      177.15      173.07      5.33 o 
   7   1  15      427.62      424.80      6.85 o 
   8   1  15      113.85      120.42      6.54 o 
   9   1  15       71.89       69.25      4.35 o 
  10   1  15        8.30        2.86      5.05 o 
 -19   2  15      139.87      181.73     14.51 o 
 -18   2  15       79.99       92.41     11.90 o 
 -17   2  15        7.71        6.34      3.03 o 
 -16   2  15       77.20       76.49      7.84 o 
 -15   2  15        0.79        3.44      3.27 o 
 -14   2  15        9.29        8.07      2.94 o 
 -13   2  15      170.16      177.51      5.66 o 
 -12   2  15       97.38       88.23      3.29 o 
 -11   2  15       43.37       44.05      2.73 o 
 -10   2  15      116.77      125.12      5.01 o 
  -9   2  15      226.38      225.22      9.63 o 
  -8   2  15      144.21      145.93      4.60 o 
  -7   2  15      224.31      220.81      4.47 o 
  -6   2  15      477.14      463.37      8.04 o 
  -5   2  15      523.41      530.83      8.78 o 
  -4   2  15      842.37      838.76     14.69 o 
  -3   2  15      295.25      305.59      8.11 o 
  -2   2  15       38.41       32.89      6.67 o 
  -1   2  15        5.48        3.11      1.94 o 
   0   2  15     1274.74     1324.54     21.61 o 
   1   2  15       14.31        8.69      3.53 o 
   2   2  15       10.87        8.72      3.07 o 
   3   2  15      435.41      411.00     11.16 o 
   4   2  15       62.01       60.44     11.32 o 
   5   2  15      166.14      144.14      5.99 o 
   6   2  15        3.84        4.69      2.97 o 
   7   2  15       21.58       21.18      6.74 o 
   8   2  15       92.06       92.98      5.88 o 
   9   2  15      150.52      144.97      6.69 o 
  10   2  15        0.01       -0.46      3.80 o 
 -18   3  15      157.18      161.00     10.91 o 
 -17   3  15      218.68      225.73     10.34 o 
 -16   3  15      185.54      187.18      8.78 o 
 -15   3  15        8.42        4.22      3.48 o 
 -14   3  15        5.05        5.47      3.15 o 
 -13   3  15       21.38       22.08      4.03 o 
 -12   3  15       72.63       66.03      5.35 o 
 -11   3  15      132.97      131.34      3.79 o 
 -10   3  15        2.66        2.67      2.26 o 
  -9   3  15       37.39       37.27      6.68 o 
  -8   3  15       16.15       10.32      1.94 o 
  -7   3  15       46.78       45.71      7.15 o 
  -6   3  15      155.04      147.37      4.64 o 
  -5   3  15      260.74      247.64      4.92 o 
  -4   3  15       45.66       51.44      5.52 o 
  -3   3  15       11.21        6.26      1.23 o 
  -2   3  15       16.56       11.53      2.28 o 
  -1   3  15      108.93      100.92      3.73 o 
   0   3  15       44.14       36.03      4.82 o 
   1   3  15       30.12       22.22      5.05 o 
   2   3  15        5.89        6.95      2.20 o 
   3   3  15        2.43        1.62      2.46 o 
   4   3  15       17.59       11.04      4.79 o 
   5   3  15        4.66        3.82      1.84 o 
   6   3  15       20.14       15.92      5.77 o 
   7   3  15       73.91       85.75      6.32 o 
   8   3  15        0.66        0.83      3.34 o 
   9   3  15        1.40       -2.51      4.89 o 
 -16   4  15       17.78       14.83      6.03 o 
 -15   4  15        5.11        5.62      2.28 o 
 -14   4  15       54.47       69.22     12.56 o 
 -13   4  15        7.14        4.31      2.10 o 
 -12   4  15       11.98        8.74      2.33 o 
 -11   4  15       68.17       59.69      4.27 o 
 -10   4  15       52.01       55.50      4.21 o 
  -9   4  15       37.15       29.88      3.70 o 
  -8   4  15        0.45        0.38      2.81 o 
  -7   4  15       52.75       47.16      8.97 o 
  -6   4  15      165.78      145.13      6.30 o 
  -5   4  15       19.26       16.23      3.70 o 
  -4   4  15       64.13       67.70      5.55 o 
  -3   4  15        9.51       10.81      2.97 o 
  -2   4  15      129.71      118.07      5.43 o 
  -1   4  15        8.25        6.27      3.21 o 
   0   4  15       91.84       77.70      6.15 o 
   1   4  15       56.54       54.32      3.97 o 
   2   4  15      130.86      130.50      6.24 o 
   3   4  15        8.51        5.72      3.27 o 
   4   4  15        3.34        2.22      2.43 o 
   5   4  15      142.72      156.30     13.58 o 
   6   4  15      440.80      452.44     14.42 o 
   7   4  15       15.15        8.58      8.90 o 
   8   4  15      118.11      122.20     14.10 o 
 -14   5  15        5.88        4.67      4.77 o 
 -13   5  15      390.47      402.79     11.41 o 
 -12   5  15       88.01       98.70     13.00 o 
 -11   5  15       31.52       27.05      7.16 o 
 -10   5  15       31.29       24.06      5.57 o 
  -9   5  15       55.70       35.02      8.00 o 
  -8   5  15       99.64      113.47      7.37 o 
  -7   5  15       13.43        9.65      2.76 o 
  -6   5  15       19.58       17.67      3.27 o 
  -5   5  15       91.36      102.28      6.05 o 
  -4   5  15       27.58       23.07      7.11 o 
  -3   5  15        7.16        4.41      2.31 o 
  -2   5  15       11.71       12.12      3.21 o 
  -1   5  15       56.06       41.25     11.21 o 
   0   5  15        1.08        2.34      3.30 o 
   1   5  15       16.83       24.93      4.79 o 
   2   5  15        6.58        2.69      3.71 o 
   3   5  15       63.76       41.61     17.09 o 
   4   5  15        2.41        1.80      3.68 o 
   5   5  15        3.68       -2.21      6.01 o 
 -10   6  15        0.24        6.03      2.65 o 
  -9   6  15        1.32        3.38      1.66 o 
  -8   6  15       39.95       37.55      7.72 o 
  -7   6  15       43.47       44.54     10.96 o 
  -6   6  15        0.79        2.23      2.31 o 
  -5   6  15        5.57        6.65      2.83 o 
  -4   6  15       29.25       25.18      5.38 o 
  -3   6  15       72.65       88.79      8.62 o 
  -2   6  15      144.01      171.28      8.63 o 
  -1   6  15       21.19       12.44      4.93 o 
   0   6  15       53.51       34.80     10.61 o 
   1   6  15       37.13       32.55     15.55 o 
 -19   0  16       38.96       25.02     16.00 o 
 -18   0  16        6.12        5.74      9.66 o 
 -17   0  16        8.32        4.87      9.54 o 
 -16   0  16      252.02      260.24     13.78 o 
 -15   0  16       31.98       24.06      6.77 o 
 -14   0  16       39.76       30.65      8.51 o 
 -13   0  16       63.71       53.79     10.92 o 
 -12   0  16        2.74        2.95      3.34 o 
 -11   0  16        1.55       -2.02      3.69 o 
 -10   0  16      112.53      106.11      6.54 o 
  -9   0  16        0.27       -0.61      1.19 o 
  -8   0  16      171.25      176.33      8.12 o 
  -7   0  16       78.13       94.22      4.67 o 
  -6   0  16       26.11       40.20     11.08 o 
  -5   0  16     1069.73     1107.43     43.54 o 
  -4   0  16     1333.71     1446.74     38.31 o 
  -3   0  16      496.16      553.97     18.25 o 
  -2   0  16       27.00       22.23      7.11 o 
  -1   0  16      156.84      170.93      6.30 o 
   0   0  16      151.83      151.80      5.84 o 
   1   0  16      227.11      232.44      8.52 o 
   2   0  16       13.19       15.49      8.23 o 
   3   0  16      127.85      132.63      6.12 o 
   4   0  16      206.84      206.61      9.00 o 
   5   0  16      506.97      554.26     22.59 o 
   6   0  16        3.04        2.01      1.92 o 
   7   0  16        0.08       -1.25      3.15 o 
   8   0  16      194.03      229.00      8.64 o 
   9   0  16       11.26        7.57      5.62 o 
 -19   1  16        8.86       11.80      7.98 o 
 -18   1  16       58.82       42.09     14.84 o 
 -17   1  16      164.11      181.10     11.29 o 
 -16   1  16       71.25       57.07     14.40 o 
 -15   1  16      236.98      256.74      8.48 o 
 -14   1  16       52.39       50.02      9.38 o 
 -13   1  16       51.14       49.77      8.57 o 
 -12   1  16       97.39      111.20      5.73 o 
 -11   1  16        7.59        6.35      3.46 o 
 -10   1  16      424.80      454.88     12.44 o 
  -9   1  16      329.66      339.98      8.28 o 
  -8   1  16      877.16      979.61     16.26 o 
  -7   1  16      901.16      944.60     20.04 o 
  -6   1  16       44.45       33.92      3.17 o 
  -5   1  16       97.88       95.34      3.47 o 
  -4   1  16       29.43       16.87      4.14 o 
  -3   1  16      142.19      146.90      4.36 o 
  -2   1  16       35.98       33.22      6.20 o 
  -1   1  16      177.12      177.88      5.15 o 
   0   1  16       57.10       73.90      4.24 o 
   1   1  16      440.54      446.82     12.00 o 
   2   1  16     1431.36     1433.90     37.22 o 
   3   1  16     1052.41     1201.90     33.57 o 
   4   1  16      151.39      137.82      4.09 o 
   5   1  16      161.59      173.70      6.19 o 
   6   1  16       38.67       37.60      2.60 o 
   7   1  16       58.56       54.77      3.09 o 
   8   1  16        9.58       10.10      5.79 o 
   9   1  16        6.82        4.54      4.36 o 
  10   1  16        0.10        2.10      1.61 o 
 -19   2  16      151.63      155.87     30.15 o 
 -18   2  16        7.13        6.99      3.43 o 
 -17   2  16      102.21      103.33     10.94 o 
 -16   2  16      123.52      128.85      8.83 o 
 -15   2  16       66.25       52.35     14.68 o 
 -14   2  16       45.36       47.21      5.70 o 
 -13   2  16      282.73      271.69      7.77 o 
 -12   2  16       10.93       12.30      2.79 o 
 -11   2  16      244.48      254.04      8.82 o 
 -10   2  16     2665.20     2924.73     47.81 o 
  -9   2  16      504.77      545.71     12.02 o 
  -8   2  16        1.37        0.48      1.83 o 
  -7   2  16       57.25       47.94      4.76 o 
  -6   2  16        0.59        2.06      1.38 o 
  -5   2  16       34.38       21.90      3.86 o 
  -4   2  16      188.72      194.97      4.28 o 
  -3   2  16      232.14      197.45      4.26 o 
  -2   2  16        8.49        6.82      1.99 o 
  -1   2  16     1227.70     1250.92     24.40 o 
   0   2  16      398.79      350.55     11.41 o 
   1   2  16      201.94      188.30      6.18 o 
   2   2  16        1.34        1.61      2.83 o 
   3   2  16        4.83        4.92      2.26 o 
   4   2  16      274.23      265.16      6.59 o 
   5   2  16       29.89       28.88      8.26 o 
   6   2  16       71.89       57.23      3.16 o 
   7   2  16        0.50        0.85      1.70 o 
   8   2  16      132.77      145.14      7.90 o 
   9   2  16      179.51      206.17      8.17 o 
 -17   3  16      253.15      261.23     19.43 o 
 -16   3  16       11.98       13.92      3.34 o 
 -15   3  16        8.38       11.06      3.53 o 
 -14   3  16       55.60       41.31     11.75 o 
 -13   3  16      149.39      138.35      4.76 o 
 -12   3  16       80.61       81.82      3.53 o 
 -11   3  16        1.74        2.06      1.68 o 
 -10   3  16        9.50        8.28      2.30 o 
  -9   3  16      197.44      198.73      6.35 o 
  -8   3  16      135.10      134.15      6.34 o 
  -7   3  16      353.03      346.89      7.97 o 
  -6   3  16       38.01       33.98      5.80 o 
  -5   3  16      653.82      640.22     12.83 o 
  -4   3  16       10.06        7.07      2.01 o 
  -3   3  16      199.26      179.37      5.51 o 
  -2   3  16      516.94      496.64     11.49 o 
  -1   3  16      325.96      345.35      8.55 o 
   0   3  16       13.88        9.66      2.66 o 
   1   3  16       23.15       18.40      4.23 o 
   2   3  16      111.24      101.19      5.07 o 
   3   3  16        2.68        4.55      2.50 o 
   4   3  16       16.40       18.04      7.62 o 
   5   3  16        0.02        1.27      3.03 o 
   6   3  16       14.80       16.32      6.67 o 
   7   3  16       31.59       25.52     15.54 o 
   8   3  16        0.18       -0.42      2.96 o 
 -16   4  16       15.72       18.11      6.55 o 
 -15   4  16       19.15       19.64      7.22 o 
 -14   4  16       20.86       20.40      4.69 o 
 -13   4  16       41.29       45.81      5.49 o 
 -12   4  16        3.06        3.25      2.09 o 
 -11   4  16        1.70        2.41      1.68 o 
 -10   4  16       13.20       14.86      3.63 o 
  -9   4  16        1.30        3.84      2.24 o 
  -8   4  16      165.07      167.81      5.74 o 
  -7   4  16      156.35      151.38      5.65 o 
  -6   4  16        5.41        4.84      2.54 o 
  -5   4  16       89.28       75.54      5.58 o 
  -4   4  16      342.40      343.80      8.03 o 
  -3   4  16       26.30       22.51      6.06 o 
  -2   4  16       77.61       68.22     11.80 o 
  -1   4  16       27.26       31.29      9.68 o 
   0   4  16        4.14        7.43      3.92 o 
   1   4  16       21.91       16.80      5.41 o 
   2   4  16       24.81       23.88      7.83 o 
   3   4  16       11.77       12.88      3.38 o 
   4   4  16       36.85       43.12     15.55 o 
   5   4  16       34.13       25.76     10.28 o 
   6   4  16        0.13        1.23      4.33 o 
   7   4  16        9.28        5.44      5.42 o 
 -13   5  16        0.47        2.12      3.67 o 
 -12   5  16       17.80       18.16      7.28 o 
 -11   5  16        3.96        6.78      3.42 o 
 -10   5  16        0.36        2.37      1.23 o 
  -9   5  16       27.74       23.30      6.67 o 
  -8   5  16        1.32        3.85      2.19 o 
  -7   5  16       11.20        7.98      3.58 o 
  -6   5  16        3.49        4.73      2.58 o 
  -5   5  16        0.85        2.26      1.84 o 
  -4   5  16        5.81        4.32      1.76 o 
  -3   5  16       80.84       92.63      7.88 o 
  -2   5  16        0.01       -1.01      3.62 o 
  -1   5  16       10.44        5.62      3.28 o 
   0   5  16        0.11       -1.31      3.57 o 
   1   5  16       39.33       27.12      9.80 o 
   2   5  16        6.66        7.34      4.50 o 
   3   5  16      122.73      141.99      6.37 o 
   4   5  16       47.71       40.91     26.17 o 
  -8   6  16      125.29      140.81      9.94 o 
  -7   6  16       87.86      130.58     11.91 o 
  -6   6  16       16.23       19.50      4.11 o 
  -5   6  16        6.41        6.30      2.27 o 
  -4   6  16        9.53       12.09      5.05 o 
  -3   6  16       76.27       76.85      9.75 o 
  -2   6  16        2.63        3.36      2.34 o 
  -1   6  16        0.15        4.09      2.92 o 
 -19   1  17       29.78       26.69     11.11 o 
 -18   1  17        3.01        5.32      4.95 o 
 -17   1  17       17.69       11.20      5.66 o 
 -16   1  17       10.30        7.37      3.49 o 
 -15   1  17      208.36      213.52      9.86 o 
 -14   1  17       50.52       51.71      4.93 o 
 -13   1  17      442.30      468.06     13.28 o 
 -12   1  17       33.56       30.06      6.92 o 
 -11   1  17      407.04      421.18     11.67 o 
 -10   1  17      145.49      149.43      7.98 o 
  -9   1  17        5.57        4.48      2.10 o 
  -8   1  17       37.61       27.96      5.77 o 
  -7   1  17      199.18      198.85     10.00 o 
  -6   1  17      810.80      847.42     27.80 o 
  -5   1  17       55.63       56.02      3.87 o 
  -4   1  17      127.19      111.62      3.90 o 
  -3   1  17        7.91        3.08      1.36 o 
  -2   1  17      265.51      262.49      8.01 o 
  -1   1  17      228.91      222.95     10.70 o 
   0   1  17        0.00        0.65      3.49 o 
   1   1  17       32.07       31.01      7.78 o 
   2   1  17       43.25       33.80     10.68 o 
   3   1  17     1043.43     1069.88     42.53 o 
   4   1  17       47.36       48.99      4.11 o 
   5   1  17       48.57       51.33      4.78 o 
   6   1  17        3.68        2.39      2.22 o 
   7   1  17      184.55      201.78      6.77 o 
   8   1  17      113.26      120.59      4.59 o 
   9   1  17       25.84       14.92      6.12 o 
 -18   2  17       84.80       90.19      6.05 o 
 -17   2  17      174.10      180.30     11.16 o 
 -16   2  17       92.85       97.28      8.37 o 
 -15   2  17      376.04      410.54     13.40 o 
 -14   2  17       42.42       33.98      7.81 o 
 -13   2  17       85.26       88.86      4.75 o 
 -12   2  17        9.66       11.75      3.22 o 
 -11   2  17        2.60        0.18      2.25 o 
 -10   2  17      850.32      840.04     14.30 o 
  -9   2  17      770.09      815.78     15.00 o 
  -8   2  17      739.89      787.31     15.12 o 
  -7   2  17       66.48       71.28      5.76 o 
  -6   2  17       74.45       78.83      3.47 o 
  -5   2  17       43.19       43.66      3.36 o 
  -4   2  17      229.45      254.14      5.33 o 
  -3   2  17       13.46       10.28      2.32 o 
  -2   2  17      226.76      237.77      5.40 o 
  -1   2  17      150.20      137.52      4.36 o 
   0   2  17        3.09        3.29      2.44 o 
   1   2  17       11.99        9.35      3.95 o 
   2   2  17       18.66       18.34      7.55 o 
   3   2  17        1.09        0.61      1.91 o 
   4   2  17       41.44       36.22     10.50 o 
   5   2  17       47.37       49.92      8.73 o 
   6   2  17       12.74       10.91      3.79 o 
   7   2  17       75.97       94.72      5.35 o 
   8   2  17       39.66       24.60     17.00 o 
 -17   3  17      160.00      170.31     11.09 o 
 -16   3  17       29.93       19.64      4.70 o 
 -15   3  17        0.16        1.60      2.01 o 
 -14   3  17       15.58       16.36      6.05 o 
 -13   3  17        2.52        2.71      2.24 o 
 -12   3  17      114.38      114.64      4.42 o 
 -11   3  17       89.83       85.59      5.03 o 
 -10   3  17        0.03        1.32      2.21 o 
  -9   3  17      285.17      299.74      7.34 o 
  -8   3  17        9.00        6.87      2.10 o 
  -7   3  17        0.80        1.75      1.77 o 
  -6   3  17      292.40      294.83      6.86 o 
  -5   3  17        3.02        4.93      1.95 o 
  -4   3  17        6.16        7.85      2.31 o 
  -3   3  17      243.45      215.83      6.49 o 
  -2   3  17        0.46        2.81      1.82 o 
  -1   3  17       27.92       22.26      6.10 o 
   0   3  17      225.57      211.00     16.47 o 
   1   3  17       15.41       17.14      5.67 o 
   2   3  17       56.84       48.30     13.44 o 
   3   3  17       19.26       22.48      5.02 o 
   4   3  17        0.12        0.41      2.67 o 
   5   3  17        9.46        7.52      3.43 o 
   6   3  17        0.84        5.25      2.24 o 
   7   3  17        1.49        1.15      2.95 o 
 -15   4  17       13.02       10.66      3.69 o 
 -14   4  17        1.53        3.25      2.57 o 
 -13   4  17       69.98       55.48     19.49 o 
 -12   4  17       22.38       17.59      5.16 o 
 -11   4  17       42.64       46.66      5.38 o 
 -10   4  17        0.08        1.75      1.85 o 
  -9   4  17        3.67        2.45      2.36 o 
  -8   4  17       57.83       59.60      4.86 o 
  -7   4  17      444.56      442.00      9.11 o 
  -6   4  17       45.86       39.32      8.12 o 
  -5   4  17      373.20      366.52      7.30 o 
  -4   4  17       16.29       21.00      5.56 o 
  -3   4  17       61.46       49.06      9.73 o 
  -2   4  17       14.52        6.88      3.34 o 
  -1   4  17       28.77       21.50      7.62 o 
   0   4  17       41.00       46.15      9.53 o 
   1   4  17        0.29        3.29      2.95 o 
   2   4  17       31.43       28.51      9.22 o 
   3   4  17       93.67       94.25      5.43 o 
   4   4  17       16.34       11.84      6.17 o 
   5   4  17        4.31        4.63      3.23 o 
   6   4  17       44.25       53.38      7.54 o 
 -12   5  17       81.02       43.99     19.70 o 
 -11   5  17       27.96       18.03      4.46 o 
 -10   5  17        2.62        2.68      1.65 o 
  -9   5  17       75.67       65.83      4.67 o 
  -8   5  17       16.85       27.49      7.91 o 
  -7   5  17       33.20       19.63      5.16 o 
  -6   5  17      207.74      211.66      6.73 o 
  -5   5  17        5.61        6.07      2.30 o 
  -4   5  17       21.62       23.35      5.99 o 
  -3   5  17       58.27       51.09      4.74 o 
  -2   5  17       12.32        6.80      3.32 o 
  -1   5  17        0.02        3.12      1.95 o 
   0   5  17        9.93        7.72      3.93 o 
   1   5  17       15.57       11.96      5.05 o 
   2   5  17        0.03        0.01      2.77 o 
   3   5  17        0.01        1.21      3.20 o 
 -19   0  18        6.97       12.98      7.72 o 
 -18   0  18      234.60      275.89     22.62 o 
 -17   0  18      102.94       87.01     10.48 o 
 -16   0  18       25.45       17.74      8.50 o 
 -15   0  18        3.64        2.71      3.17 o 
 -14   0  18        8.60        5.41      4.77 o 
 -13   0  18      355.72      380.21     14.83 o 
 -12   0  18        3.59        4.25      3.23 o 
 -11   0  18       72.58       95.52      9.58 o 
 -10   0  18      313.91      333.46     13.65 o 
  -9   0  18       14.96       17.96      4.78 o 
  -8   0  18       15.47       11.71      5.43 o 
  -7   0  18        8.72        6.32      2.60 o 
  -6   0  18      126.50      118.17      7.08 o 
  -5   0  18        9.19        9.53      2.91 o 
  -4   0  18      653.73      722.50     33.95 o 
  -3   0  18      237.04      232.88      6.37 o 
  -2   0  18       93.36       86.59      5.76 o 
  -1   0  18      178.88      146.10      6.61 o 
   0   0  18      704.31      724.42     25.70 o 
   1   0  18       23.53       29.54     16.01 o 
   2   0  18      156.61      159.60      6.47 o 
   3   0  18      323.68      346.25     10.17 o 
   4   0  18       84.19       77.75      4.81 o 
   5   0  18      106.84      120.44      7.22 o 
   6   0  18        1.78        1.75      2.64 o 
   7   0  18       10.89        3.88      5.25 o 
   8   0  18        1.35        1.08      1.81 o 
 -18   1  18       38.45       30.45     14.03 o 
 -17   1  18       87.87       73.56      8.43 o 
 -16   1  18       96.48       95.60      7.45 o 
 -15   1  18       15.32       12.35      3.50 o 
 -14   1  18        1.84        4.19      2.88 o 
 -13   1  18      124.25      131.87      6.36 o 
 -12   1  18      506.62      567.18     15.00 o 
 -11   1  18      325.88      352.05     11.93 o 
 -10   1  18      347.15      355.81     13.02 o 
  -9   1  18       23.31       17.15      3.62 o 
  -8   1  18       13.04       13.33      2.58 o 
  -7   1  18        4.31        4.45      2.18 o 
  -6   1  18      296.56      285.74      7.46 o 
  -5   1  18       75.85       72.64      3.20 o 
  -4   1  18       32.22       24.69      4.40 o 
  -3   1  18      481.86      487.37     12.86 o 
  -2   1  18       36.41       37.00      9.24 o 
  -1   1  18       89.34      105.15      4.66 o 
   0   1  18      810.18      841.42     21.42 o 
   1   1  18       50.16       45.63      6.20 o 
   2   1  18        0.31        0.87      2.02 o 
   3   1  18        4.83        7.56      2.70 o 
   4   1  18        5.52        5.22      2.20 o 
   5   1  18        0.11        1.44      2.89 o 
   6   1  18       67.89       71.97      4.77 o 
   7   1  18      234.31      236.60     11.52 o 
   8   1  18       47.80       57.25      7.51 o 
 -18   2  18       51.88       38.30     14.29 o 
 -17   2  18        0.00        4.83      3.38 o 
 -16   2  18       71.16       87.12     15.64 o 
 -15   2  18       23.76       22.23      6.42 o 
 -14   2  18      171.76      182.80      6.81 o 
 -13   2  18        0.11        2.92      2.04 o 
 -12   2  18        0.37       -0.10      1.80 o 
 -11   2  18      229.83      235.17      6.39 o 
 -10   2  18      909.45      909.29     31.99 o 
  -9   2  18      297.38      284.35      6.37 o 
  -8   2  18       83.43       82.77      4.45 o 
  -7   2  18      859.43      904.62     17.97 o 
  -6   2  18        0.12        1.94      1.78 o 
  -5   2  18      247.85      224.07      6.92 o 
  -4   2  18       61.94       53.94      3.99 o 
  -3   2  18      295.16      288.31      7.47 o 
  -2   2  18       45.03       39.36      6.63 o 
  -1   2  18        0.68        1.33      1.85 o 
   0   2  18       60.92       57.04      4.71 o 
   1   2  18      335.57      328.10      8.10 o 
   2   2  18       15.79        7.77      4.11 o 
   3   2  18        9.57        2.06      2.10 o 
   4   2  18       54.91       61.63      8.48 o 
   5   2  18        1.47        0.61      1.65 o 
   6   2  18      118.50      120.50      4.98 o 
   7   2  18       32.03       28.39     14.78 o 
 -17   3  18       26.45       26.63     10.24 o 
 -16   3  18        9.98        9.19      4.65 o 
 -15   3  18        3.18        4.39      3.19 o 
 -14   3  18       77.63       78.71     11.12 o 
 -13   3  18       83.27       88.56      7.40 o 
 -12   3  18        2.59        4.07      2.32 o 
 -11   3  18        0.00       -0.29      2.56 o 
 -10   3  18        0.38        0.32      1.61 o 
  -9   3  18       79.31       71.63      3.75 o 
  -8   3  18        0.01        2.22      1.31 o 
  -7   3  18       82.49       82.88      5.32 o 
  -6   3  18      222.47      223.06      6.61 o 
  -5   3  18       62.50       73.08      4.06 o 
  -4   3  18      319.45      319.80     10.43 o 
  -3   3  18      371.47      349.67      9.95 o 
  -2   3  18       23.56       17.10      3.90 o 
  -1   3  18       21.99       21.03      6.71 o 
   0   3  18       35.93       28.56      6.92 o 
   1   3  18       42.67       32.84      8.56 o 
   2   3  18       69.54       73.93      7.77 o 
   3   3  18       26.33       22.93      8.79 o 
   4   3  18       11.35       10.52      7.14 o 
   5   3  18       26.15       20.47     13.73 o 
   6   3  18       66.52       52.29     18.00 o 
 -15   4  18       67.16       68.44     10.11 o 
 -14   4  18       66.06       39.59     16.47 o 
 -13   4  18        1.49        1.97      4.28 o 
 -12   4  18        4.53        2.64      1.76 o 
 -11   4  18       66.16       73.49      8.63 o 
 -10   4  18       99.24      107.61      4.72 o 
  -9   4  18       15.08        9.59      3.68 o 
  -8   4  18      170.90      165.95      8.22 o 
  -7   4  18      388.60      365.47     13.59 o 
  -6   4  18       55.02       41.32      8.27 o 
  -5   4  18        1.09        1.55      2.00 o 
  -4   4  18       14.60       19.13      4.42 o 
  -3   4  18        6.94        3.91      2.57 o 
  -2   4  18       94.63       78.03      6.63 o 
  -1   4  18        0.00        2.50      1.63 o 
   0   4  18        3.48        5.01      2.35 o 
   1   4  18      136.78      144.24     14.20 o 
   2   4  18       13.30       12.25      3.68 o 
   3   4  18        7.62        5.92      3.38 o 
   4   4  18        3.80        3.48      1.82 o 
 -12   5  18       22.72       14.41      8.46 o 
 -11   5  18       10.13        8.91      3.89 o 
 -10   5  18      104.31       98.43      4.83 o 
  -9   5  18        6.10        8.73      2.47 o 
  -8   5  18      118.80      119.05      7.01 o 
  -7   5  18       89.36       63.60     13.73 o 
  -6   5  18       38.11       27.20      7.34 o 
  -5   5  18       43.02       47.52     12.41 o 
  -4   5  18        2.95        4.01      2.02 o 
  -3   5  18       38.61       23.27      7.69 o 
  -2   5  18        0.11        5.23      3.13 o 
  -1   5  18        0.01        1.87      1.95 o 
   0   5  18       96.21      122.92     12.17 o 
   1   5  18       11.75        7.56     11.12 o 
 -18   1  19        2.39        1.67      4.18 o 
 -17   1  19        3.72        6.39      3.08 o 
 -16   1  19       32.05       25.01      6.66 o 
 -15   1  19       37.51       28.10      6.88 o 
 -14   1  19      173.53      174.91      6.58 o 
 -13   1  19      111.39      118.79      8.43 o 
 -12   1  19       43.09       31.97      7.13 o 
 -11   1  19       15.46       11.09      3.27 o 
 -10   1  19      994.19     1064.30     24.00 o 
  -9   1  19      112.82      118.98      8.52 o 
  -8   1  19        1.48        1.09      1.20 o 
  -7   1  19      257.71      254.80      7.45 o 
  -6   1  19       91.54       87.38      4.21 o 
  -5   1  19      111.66       94.72      3.64 o 
  -4   1  19      174.85      174.35      9.57 o 
  -3   1  19       11.05       17.40      3.87 o 
  -2   1  19       60.31       48.93      3.91 o 
  -1   1  19      159.30      138.28      5.49 o 
   0   1  19       91.35      103.90      4.38 o 
   1   1  19      109.66      112.73      4.44 o 
   2   1  19        0.13        1.72      2.51 o 
   3   1  19        0.12        1.79      1.73 o 
   4   1  19       26.78       22.12      8.51 o 
   5   1  19       11.66       20.28      6.13 o 
   6   1  19       48.22       53.46     11.87 o 
   7   1  19        8.75        8.00      3.94 o 
 -17   2  19        7.11        3.22      5.30 o 
 -16   2  19        7.20        5.95      4.00 o 
 -15   2  19       56.73       52.45      8.00 o 
 -14   2  19       19.34       13.10      4.30 o 
 -13   2  19       39.02       38.39      3.94 o 
 -12   2  19      119.11      124.79     10.73 o 
 -11   2  19       52.80       48.04      8.76 o 
 -10   2  19       61.63       71.32     10.65 o 
  -9   2  19       34.12       30.22      5.76 o 
  -8   2  19       54.32       34.50      6.61 o 
  -7   2  19        5.92        2.20      2.05 o 
  -6   2  19      182.69      221.63      7.50 o 
  -5   2  19       58.06       57.89      4.28 o 
  -4   2  19       51.30       53.15      4.61 o 
  -3   2  19       28.89       21.01      4.21 o 
  -2   2  19       50.76       51.51      7.03 o 
  -1   2  19       31.42       21.90      5.22 o 
   0   2  19        0.80        2.68      1.51 o 
   1   2  19        7.36        4.30      1.83 o 
   2   2  19        7.63        5.78      3.62 o 
   3   2  19       23.64       25.04      7.58 o 
   4   2  19        0.70        1.95      1.31 o 
   5   2  19        1.37        3.71      2.26 o 
   6   2  19      169.65      163.61      7.21 o 
 -16   3  19       30.06       28.94     10.19 o 
 -15   3  19       24.09       12.54      5.71 o 
 -14   3  19       21.60        9.19      4.64 o 
 -13   3  19       60.31       50.09      3.81 o 
 -12   3  19       39.79       33.80      4.44 o 
 -11   3  19       11.94        9.42      2.51 o 
 -10   3  19       58.36       53.97      5.35 o 
  -9   3  19        6.81        6.40      2.46 o 
  -8   3  19      101.99       97.60      4.34 o 
  -7   3  19       44.96       45.91      6.75 o 
  -6   3  19       66.38       56.49      7.33 o 
  -5   3  19       17.29       10.10      2.83 o 
  -4   3  19      141.96      134.27      7.82 o 
  -3   3  19       98.08      102.43     10.71 o 
  -2   3  19      174.98      180.31      5.98 o 
  -1   3  19        0.19        0.50      2.76 o 
   0   3  19        9.03        8.50      3.56 o 
   1   3  19       59.54       52.39      4.95 o 
   2   3  19        6.99        5.67      2.64 o 
   3   3  19        6.24        8.75      3.18 o 
   4   3  19        0.00        2.12      1.70 o 
   5   3  19        3.69        2.87      2.21 o 
 -14   4  19       33.59       21.56      8.99 o 
 -13   4  19        0.01        6.29      3.68 o 
 -12   4  19        0.33        1.81      1.42 o 
 -11   4  19        0.74        1.20      2.06 o 
 -10   4  19       96.01       84.37      6.12 o 
  -9   4  19       45.89       54.02      8.72 o 
  -8   4  19       30.43       28.68      7.36 o 
  -7   4  19      243.97      266.92      8.09 o 
  -6   4  19      103.37       90.77     11.51 o 
  -5   4  19        0.00        2.59      2.85 o 
  -4   4  19       11.96       10.18      4.10 o 
  -3   4  19        2.60        2.08      2.85 o 
  -2   4  19        2.14       -0.02      2.05 o 
  -1   4  19       21.30       20.24      7.45 o 
   0   4  19        6.09        1.24      2.52 o 
   1   4  19        0.02        3.70      2.47 o 
   2   4  19       42.85       35.75     12.10 o 
   3   4  19      131.67      158.13     12.20 o 
 -10   5  19        2.67        5.37      2.92 o 
  -9   5  19        0.29        7.25      3.04 o 
  -8   5  19       14.45        8.34      4.02 o 
  -7   5  19       55.68       38.55     11.65 o 
  -6   5  19        2.84        4.94      3.27 o 
  -5   5  19       25.00       19.00      6.14 o 
  -4   5  19        5.21        4.86      2.57 o 
  -3   5  19       15.65        9.13      2.90 o 
  -2   5  19        0.06        1.78      3.49 o 
  -1   5  19       33.69       25.46      7.75 o 
 -18   0  20        4.51        4.68      5.53 o 
 -17   0  20     1002.03     1065.64     61.67 o 
 -16   0  20       24.76       13.54      6.23 o 
 -15   0  20        3.10        0.21      5.47 o 
 -14   0  20        0.00        2.09      3.09 o 
 -13   0  20       72.86       78.05      7.33 o 
 -12   0  20       13.94       15.73      5.67 o 
 -11   0  20      652.04      708.81     14.85 o 
 -10   0  20       61.65       57.03      5.79 o 
  -9   0  20       31.24       29.20      7.01 o 
  -8   0  20      536.19      525.33     20.32 o 
  -7   0  20        9.85        8.01      3.48 o 
  -6   0  20      274.98      304.16     17.91 o 
  -5   0  20        6.80       10.63      3.89 o 
  -4   0  20        7.91        4.36      3.51 o 
  -3   0  20        1.44        3.18      2.33 o 
  -2   0  20      144.36      178.62     12.42 o 
  -1   0  20       49.83       43.61     19.37 o 
   0   0  20     1041.23     1219.09     16.73 o 
   1   0  20     1426.78     1600.58     28.04 o 
   2   0  20      284.59      301.19     12.89 o 
   3   0  20        4.29        5.81      4.67 o 
   4   0  20       89.66      113.78      6.83 o 
   5   0  20      100.32      130.44      6.77 o 
   6   0  20      102.05      113.45     12.29 o 
 -18   1  20       62.11       44.24     20.82 o 
 -17   1  20       26.26       18.09      7.22 o 
 -16   1  20        0.32        3.96      2.24 o 
 -15   1  20      243.07      246.05      7.50 o 
 -14   1  20       44.58       35.09      7.45 o 
 -13   1  20        8.30        5.65      3.00 o 
 -12   1  20      465.05      506.40     18.31 o 
 -11   1  20      161.93      162.57      8.85 o 
 -10   1  20        4.80        6.31      2.99 o 
  -9   1  20       81.08       93.51      4.23 o 
  -8   1  20       37.30       29.63      5.55 o 
  -7   1  20        0.01        1.22      1.47 o 
  -6   1  20      538.96      508.80     17.04 o 
  -5   1  20        7.99        8.72      2.77 o 
  -4   1  20       34.10       29.75      6.39 o 
  -3   1  20        1.46       -0.16      1.92 o 
  -2   1  20      228.42      198.02      5.32 o 
  -1   1  20        7.31        1.43      1.82 o 
   0   1  20        0.12        1.89      1.75 o 
   1   1  20      120.78      110.58      9.55 o 
   2   1  20      178.20      184.64     14.78 o 
   3   1  20      161.34      168.99      6.45 o 
   4   1  20       20.26       20.71      9.25 o 
   5   1  20       17.62       15.02      6.14 o 
   6   1  20        1.16        1.01      1.88 o 
 -17   2  20        0.57       -0.72      4.23 o 
 -16   2  20      130.05      132.83     14.53 o 
 -15   2  20      178.27      166.39      5.11 o 
 -14   2  20        2.21        3.75      2.72 o 
 -13   2  20       48.26       47.27      4.85 o 
 -12   2  20      767.31      870.51     24.37 o 
 -11   2  20        0.18        1.17      2.31 o 
 -10   2  20        4.31        4.79      1.89 o 
  -9   2  20        6.71        5.91      2.83 o 
  -8   2  20       73.14       78.86      4.60 o 
  -7   2  20       67.59       65.31      4.55 o 
  -6   2  20        8.97        8.10      2.23 o 
  -5   2  20       13.31       11.80      3.55 o 
  -4   2  20        3.23        1.57      1.52 o 
  -3   2  20       90.21       76.41      4.55 o 
  -2   2  20       77.18       75.80      4.07 o 
  -1   2  20        5.67        4.87      2.04 o 
   0   2  20        1.64        2.25      1.91 o 
   1   2  20      176.15      179.80      6.38 o 
   2   2  20        6.24        3.86      1.66 o 
   3   2  20        7.31        5.62      3.51 o 
   4   2  20        7.41        8.45      2.64 o 
   5   2  20        0.61       -0.38      1.38 o 
 -15   3  20      255.07      258.12     16.66 o 
 -14   3  20        3.37        4.30      3.50 o 
 -13   3  20        0.52        3.31      1.86 o 
 -12   3  20       51.49       51.06      6.70 o 
 -11   3  20        9.93        6.17      2.03 o 
 -10   3  20       22.21       11.77      3.26 o 
  -9   3  20       14.43        7.62      3.66 o 
  -8   3  20       42.32       53.07      4.98 o 
  -7   3  20       46.81       44.20      4.58 o 
  -6   3  20       92.52      105.40      5.09 o 
  -5   3  20        0.20        0.84      2.59 o 
  -4   3  20      117.72       91.08      7.27 o 
  -3   3  20        1.82        0.91      2.59 o 
  -2   3  20      101.61      109.65      6.16 o 
  -1   3  20      119.71      109.73      6.04 o 
   0   3  20       16.87       18.35      6.26 o 
   1   3  20       55.03       57.44      4.77 o 
   2   3  20        0.98        0.11      2.25 o 
   3   3  20        1.84        1.85      1.68 o 
   4   3  20       63.68       68.44      6.37 o 
 -13   4  20       11.15        6.48      8.01 o 
 -12   4  20       21.92       20.32      7.78 o 
 -11   4  20        5.38        6.40      2.35 o 
 -10   4  20       40.11       38.15      6.52 o 
  -9   4  20       22.06        9.91      4.21 o 
  -8   4  20       16.71       13.81      7.05 o 
  -7   4  20       11.66       11.87      3.30 o 
  -6   4  20      250.80      282.16      8.42 o 
  -5   4  20       26.96       22.10      6.14 o 
  -4   4  20      254.45      281.89     11.20 o 
  -3   4  20       43.26       38.89      9.80 o 
  -2   4  20       94.12       91.06      5.35 o 
  -1   4  20        8.61        6.51      3.07 o 
   0   4  20        6.21        9.26      3.61 o 
   1   4  20       36.09       28.64     12.62 o 
   2   4  20      148.79      190.88     14.54 o 
  -8   5  20       77.16       78.80      8.92 o 
  -7   5  20      142.06      140.92     10.14 o 
  -6   5  20       10.64        3.93      2.47 o 
  -5   5  20       47.21       39.61      9.63 o 
  -4   5  20      128.32      163.88     10.73 o 
 -17   1  21        2.45        1.33      5.10 o 
 -16   1  21        7.42        6.93      3.38 o 
 -15   1  21       44.07       33.71      9.27 o 
 -14   1  21       33.69       25.24      7.40 o 
 -13   1  21       78.40       83.99      5.09 o 
 -12   1  21       56.90       57.97      6.02 o 
 -11   1  21      192.20      184.15      6.35 o 
 -10   1  21       80.66       93.27      6.16 o 
  -9   1  21        0.01        1.28      2.22 o 
  -8   1  21       19.91       15.59      3.93 o 
  -7   1  21       67.30       69.69      5.44 o 
  -6   1  21        8.23        6.82      2.79 o 
  -5   1  21        4.60        2.43      2.30 o 
  -4   1  21       25.71       21.25      4.30 o 
  -3   1  21       28.30       30.81      5.68 o 
  -2   1  21        4.44        4.14      2.34 o 
  -1   1  21       16.72       14.85      4.23 o 
   0   1  21        0.00        0.78      2.44 o 
   1   1  21       30.01       17.38      6.19 o 
   2   1  21      120.52      128.71      5.30 o 
   3   1  21        1.43        1.78      2.71 o 
   4   1  21        7.12        8.35      3.88 o 
   5   1  21      101.49      123.75      9.62 o 
 -16   2  21       20.41       15.21      6.59 o 
 -15   2  21       59.43       64.84      7.50 o 
 -14   2  21       75.59       71.69     11.35 o 
 -13   2  21       22.24       15.88      5.71 o 
 -12   2  21        0.27       -0.65      2.64 o 
 -11   2  21       75.84       64.08     12.39 o 
 -10   2  21       10.26       10.54      3.23 o 
  -9   2  21        6.48        4.49      1.97 o 
  -8   2  21        5.58        6.28      2.08 o 
  -7   2  21      210.44      205.14      7.17 o 
  -6   2  21       22.91       23.25      4.78 o 
  -5   2  21      113.82      100.80      5.16 o 
  -4   2  21       60.61       47.70      4.68 o 
  -3   2  21       34.49       34.53      8.36 o 
  -2   2  21        1.78        1.86      2.12 o 
  -1   2  21       18.45       14.53      4.01 o 
   0   2  21       12.03       12.50      3.54 o 
   1   2  21        3.37        1.39      2.62 o 
   2   2  21        2.23        5.71      2.51 o 
   3   2  21        0.05        3.68      2.09 o 
   4   2  21       19.96       11.96      5.65 o 
 -15   3  21        9.47        5.15      2.40 o 
 -14   3  21        2.00        5.20      3.93 o 
 -13   3  21       13.40       10.10      3.04 o 
 -12   3  21       38.95       36.99      7.88 o 
 -11   3  21       43.56       48.18      7.35 o 
 -10   3  21       18.15       11.22      3.22 o 
  -9   3  21        0.01       -0.08      1.69 o 
  -8   3  21       67.15       78.12      7.22 o 
  -7   3  21       38.20       40.70      9.46 o 
  -6   3  21       14.02       10.58      3.70 o 
  -5   3  21        4.82        3.02      3.64 o 
  -4   3  21       12.69        8.20      3.89 o 
  -3   3  21       17.37       15.52      4.22 o 
  -2   3  21       73.44       77.81     12.26 o 
  -1   3  21        7.33        9.93      4.44 o 
   0   3  21        1.13        2.33      3.55 o 
   1   3  21        1.42       -0.08      3.20 o 
   2   3  21       11.00        8.28      3.19 o 
 -12   4  21       11.81       10.21      4.01 o 
 -11   4  21       40.73       47.91      8.41 o 
 -10   4  21      176.40      190.67      6.12 o 
  -9   4  21        0.32        1.47      3.06 o 
  -8   4  21      314.14      330.84     12.43 o 
  -7   4  21        2.64        4.11      2.36 o 
  -6   4  21        1.26        1.87      2.73 o 
  -5   4  21      139.54      142.95      6.29 o 
  -4   4  21      126.81      115.75     12.84 o 
  -3   4  21        5.10        6.10      3.65 o 
  -2   4  21       15.86       11.36      4.31 o 
  -1   4  21       87.01       86.92     11.21 o 
   0   4  21       50.78       39.46     14.41 o 
 -16   0  22      139.07      165.35     15.54 o 
 -15   0  22       94.97       87.80      7.85 o 
 -14   0  22      522.82      551.20     21.63 o 
 -13   0  22      251.00      256.48     13.09 o 
 -12   0  22      202.42      201.09     11.85 o 
 -11   0  22      126.24      125.91     14.26 o 
 -10   0  22        4.94        8.03      2.77 o 
  -9   0  22       26.12       18.47      7.60 o 
  -8   0  22       11.06       11.70      5.55 o 
  -7   0  22      135.17      153.24     14.83 o 
  -6   0  22       33.32       21.47      7.50 o 
  -5   0  22       29.06       16.21      7.16 o 
  -4   0  22        0.52        2.08      2.71 o 
  -3   0  22      102.61      105.90     18.10 o 
  -2   0  22      552.06      627.86     19.24 o 
  -1   0  22      336.18      379.24     10.77 o 
   0   0  22        8.22        8.77      4.67 o 
   1   0  22      984.17     1211.17     27.10 o 
   2   0  22        4.07       -4.11      4.11 o 
   3   0  22       26.00       20.89     10.54 o 
   4   0  22        4.41        4.85      5.19 o 
 -16   1  22       29.14       24.86      7.91 o 
 -15   1  22        1.20        2.06      2.36 o 
 -14   1  22       41.10       26.71      6.17 o 
 -13   1  22        7.64        6.78      3.31 o 
 -12   1  22      328.54      322.47      8.96 o 
 -11   1  22      579.58      601.55     12.09 o 
 -10   1  22        6.39        3.79      2.76 o 
  -9   1  22        6.82        5.39      1.84 o 
  -8   1  22        7.24        6.55      2.68 o 
  -7   1  22       68.85       55.86      5.05 o 
  -6   1  22       30.09       30.58      6.91 o 
  -5   1  22       13.72       10.66      3.39 o 
  -4   1  22       86.94       99.51      4.83 o 
  -3   1  22        0.01        0.54      2.17 o 
  -2   1  22        0.02        0.65      2.29 o 
  -1   1  22        7.25        6.50      2.85 o 
   0   1  22      102.08      103.18      7.07 o 
   1   1  22       99.83      100.22      3.94 o 
   2   1  22        3.02        4.66      2.57 o 
   3   1  22      217.20      241.94      6.24 o 
 -15   2  22       11.07        9.59      4.60 o 
 -14   2  22        1.87        4.50      2.23 o 
 -13   2  22        0.28        1.91      1.10 o 
 -12   2  22        3.83        4.30      2.58 o 
 -11   2  22        4.47        3.62      2.66 o 
 -10   2  22       42.73       31.22      7.16 o 
  -9   2  22       19.16       17.43      4.17 o 
  -8   2  22        0.29        2.20      2.18 o 
  -7   2  22        1.18        2.25      2.03 o 
  -6   2  22       11.73       10.66      2.62 o 
  -5   2  22       32.00       22.62      4.76 o 
  -4   2  22      191.72      215.93     11.78 o 
  -3   2  22        0.14        2.80      1.44 o 
  -2   2  22        7.78        8.43      3.05 o 
  -1   2  22        6.54        4.96      1.82 o 
   0   2  22        0.13        2.96      1.80 o 
   1   2  22        0.35        1.42      3.78 o 
   2   2  22        8.60        4.93      2.81 o 
   3   2  22       73.56       96.28      7.99 o 
 -13   3  22       29.37       24.72      5.35 o 
 -12   3  22       67.68       78.74      7.96 o 
 -11   3  22       18.45       16.64      4.95 o 
 -10   3  22       59.64       71.24     10.23 o 
  -9   3  22       39.08       35.29      8.64 o 
  -8   3  22       17.41        9.25      4.08 o 
  -7   3  22        5.29        7.02      3.47 o 
  -6   3  22       10.83        6.76      3.24 o 
  -5   3  22       98.12      119.71     10.07 o 
  -4   3  22        4.16        2.75      2.16 o 
  -3   3  22        1.01        4.84      2.44 o 
  -2   3  22        9.31       10.67      4.22 o 
  -1   3  22       63.81       82.57      8.67 o 
   0   3  22       95.45      113.14     11.61 o 
   1   3  22       83.12       83.93      8.91 o 
 -10   4  22        2.03        1.08      2.32 o 
  -9   4  22       40.26       28.26     10.18 o 
  -8   4  22      124.23      159.49     13.47 o 
  -7   4  22        0.07        0.92      2.88 o 
  -6   4  22        1.42        0.95      2.81 o 
  -5   4  22       46.44       24.88      8.61 o 
  -4   4  22        9.95        6.90      4.01 o 
  -3   4  22       14.17       10.65      3.70 o 
 -15   1  23       22.46       14.15      7.95 o 
 -14   1  23       19.02       18.80      5.49 o 
 -13   1  23       15.11       11.75      3.54 o 
 -12   1  23      179.95      180.75     10.88 o 
 -11   1  23      185.04      175.48     12.99 o 
 -10   1  23       16.30       13.41      3.87 o 
  -9   1  23       10.25        9.51      3.21 o 
  -8   1  23        7.00        7.88      2.26 o 
  -7   1  23       31.14       29.72      7.23 o 
  -6   1  23       85.05       89.92     11.12 o 
  -5   1  23       13.30        7.71      2.46 o 
  -4   1  23       81.33       81.96      7.96 o 
  -3   1  23        7.76        4.95      2.98 o 
  -2   1  23      155.67      172.39      7.83 o 
  -1   1  23       57.75       42.53     10.17 o 
   0   1  23        2.22        2.11      2.73 o 
   1   1  23       19.78       17.38      3.29 o 
   2   1  23       21.60       16.79      7.45 o 
 -14   2  23        0.02        2.09      2.25 o 
 -13   2  23        4.33        3.98      2.29 o 
 -12   2  23       12.87        9.52      3.35 o 
 -11   2  23        4.81        5.15      1.96 o 
 -10   2  23        8.06        6.56      2.40 o 
  -9   2  23       73.50       79.85      8.17 o 
  -8   2  23        5.43        3.52      1.86 o 
  -7   2  23      192.06      179.07      6.64 o 
  -6   2  23      145.67      142.22      6.65 o 
  -5   2  23       15.04       10.96      2.68 o 
  -4   2  23        1.39        2.03      2.17 o 
  -3   2  23        8.95        7.21      2.58 o 
  -2   2  23        9.76        7.71      4.48 o 
  -1   2  23       25.69       19.35      6.64 o 
   0   2  23        7.76        4.63      2.20 o 
   1   2  23        1.29        1.94      2.80 o 
 -12   3  23        0.54        4.38      2.85 o 
 -11   3  23        1.32        3.01      1.82 o 
 -10   3  23       33.47       18.20      6.16 o 
  -9   3  23       13.19       15.10      6.21 o 
  -8   3  23        0.97       -0.63      2.79 o 
  -7   3  23       47.29       44.63      9.61 o 
  -6   3  23      123.02      117.54      5.59 o 
  -5   3  23       71.40       83.35      9.14 o 
  -4   3  23        0.66        4.77      2.25 o 
  -3   3  23        6.66        6.82      2.72 o 
  -2   3  23       12.14        4.96      2.72 o 
  -1   3  23        7.55        4.06      2.42 o 
 -14   0  24      559.73      647.12     67.06 o 
 -13   0  24        7.26        5.88      5.12 o 
 -12   0  24      703.83      762.90     21.61 o 
 -11   0  24       97.39       82.00     17.32 o 
 -10   0  24       53.28       53.27     13.50 o 
  -9   0  24      115.51      132.57     32.25 o 
  -8   0  24       37.15       34.32     10.55 o 
  -7   0  24      284.92      295.79     12.34 o 
  -6   0  24       12.31       17.38      5.09 o 
  -5   0  24        2.87        6.81      3.87 o 
  -4   0  24       13.76       13.18      6.69 o 
  -3   0  24      161.02      185.80     10.72 o 
  -2   0  24        1.69        3.96      2.45 o 
  -1   0  24      160.02      148.37      7.03 o 
   0   0  24      681.22      804.62     55.92 o 
   1   0  24       15.24       13.36     11.97 o 
 -14   1  24       94.76      106.99     16.44 o 
 -13   1  24       81.63       93.48     17.31 o 
 -12   1  24        4.85        4.23      3.24 o 
 -11   1  24      151.36      159.40      5.95 o 
 -10   1  24      129.46      122.65      7.14 o 
  -9   1  24       74.40       81.81      4.95 o 
  -8   1  24       15.94        8.44      2.45 o 
  -7   1  24        1.53        1.71      1.82 o 
  -6   1  24        4.09        5.35      2.20 o 
  -5   1  24        1.18        2.03      2.10 o 
  -4   1  24       34.07       28.15      7.70 o 
  -3   1  24        1.50        3.33      2.27 o 
  -2   1  24       10.95       10.67      3.27 o 
  -1   1  24      341.54      356.67     11.23 o 
   0   1  24      112.75      139.79      8.61 o 
 -13   2  24       13.58        9.20      5.39 o 
 -12   2  24       46.05       47.87      6.25 o 
 -11   2  24        4.36        5.51      2.53 o 
 -10   2  24        1.56        3.22      1.70 o 
  -9   2  24        0.10        1.67      2.30 o 
  -8   2  24       45.77       35.19      8.13 o 
  -7   2  24       32.33       28.77      6.70 o 
  -6   2  24        1.30        1.23      1.80 o 
  -5   2  24        0.35        4.34      1.87 o 
  -4   2  24       25.81       24.90      7.09 o 
  -3   2  24        1.03        3.75      2.71 o 
  -2   2  24        3.73        7.17      3.38 o 
  -1   2  24       90.25      114.00     10.49 o 
 -10   3  24       37.53       42.34      6.20 o 
  -9   3  24        9.16        8.40      3.46 o 
  -8   3  24        4.62        4.34      2.11 o 
  -7   3  24        8.26       11.41      4.72 o 
  -6   3  24       27.06       26.87     10.48 o 
  -5   3  24      112.88      117.28     15.68 o 
  -4   3  24        1.65        4.10      2.56 o 
 -12   1  25        3.31        4.87      2.92 o 
 -11   1  25       25.23       21.26      7.07 o 
 -10   1  25       19.50        8.92      3.78 o 
  -9   1  25        1.54        1.69      3.36 o 
  -8   1  25       37.12       32.20      8.14 o 
  -7   1  25      219.47      233.66      7.04 o 
  -6   1  25       18.41       11.11      3.49 o 
  -5   1  25        0.09        3.20      1.86 o 
  -4   1  25        1.55        3.01      2.19 o 
  -3   1  25      168.95      180.49     11.73 o 
  -2   1  25       76.70       83.38     12.04 o 
 -10   2  25       28.18       24.75      6.65 o 
  -9   2  25        1.33        1.07      2.06 o 
  -8   2  25       74.42       71.12      8.29 o 
  -7   2  25       24.11       22.50      5.83 o 
  -6   2  25       50.30       32.28     10.43 o 
  -5   2  25        1.74        1.25      1.58 o 
  -4   2  25        0.93        2.02      1.91 o 
 -10   0  26        0.27        3.94      2.77 o 
  -9   0  26       60.21       48.88     16.26 o 
  -8   0  26        9.40       12.51      5.82 o 
  -7   0  26       37.11       64.66     16.78 o 
  -6   0  26        0.81       10.64      4.99 o 
  -5   0  26       10.98        7.74      4.71 o 
  -9   1  26       19.94       16.57      4.59 o 
  -8   1  26        0.04        2.31      1.72 o 
  -7   1  26       13.35        9.73      4.68 o 
  -6   1  26      142.96      147.79      8.99 o 
                                                 
